# Supplementary material for: A critical role for HNF4α in polymicrobial sepsis-associated metabolic reprogramming and death
Source: EMBO Mol Med. 2024 Sep 11;16(10):13. doi: 10.1038/s44321-024-00130-1 (PMC11473810; doi:10.1038/s44321-024-00130-1)
Supplement: Supplementary file 3 — Dataset EV1 [file 44321_2024_130_MOESM3_ESM.xlsx]

## Sheet: Fig1B
Downregulated genes 8h after CLP	Upregulated genes 8h after CLP	Downregulated genes 24h after CLP	Upregulated genes 24h after CLP
Aasdh	A2m	A1cf	A2m
Aatk	Abca1	Aadac	Abca1
Abca9	Abcc1	Aadat	Abca13
Abcb6	Abhd10	Aamdc	Abcb1b
Abcb9	Abi2	Aard	Abl2
Abcc2	Acat3	Aars2	Abracl
Abcc6	Acer3	Aasdh	Ackr1
Abcd1	Ackr3	Aatk	Ackr3
Abcd2	Acod1	Abat	Acod1
Abcg3	Actb	Abca2	Acot9
Abhd15	Actg1	Abca3	Acpp
Abhd8	Acvr1b	Abca6	Actb
Abtb2	Adam8	Abca8a	Actg1
Acad12	Adamts1	Abca8b	Acvr1b
Acbd4	Adamts15	Abca9	Ada
Ackr4	Adamts3	Abcb10	Adam19
Acnat1	Adamts4	Abcb11	Adam8
Acnat2	Adamts9	Abcb4	Adamts1
Acot4	Adcy1	Abcb6	Adamts15
Acp2	Adh6b	Abcb9	Adamts3
Acsl3	Adm	Abcc12	Adamts4
Acy3	Adnp2	Abcc2	Adamts5
Adal	Adprh	Abcc3	Adamts9
Adamts7	Adrb2	Abcc5	Adcy1
Adap2	Aff4	Abcc6	Adgrg3
Adcy6	Agap1	Abcd1	Adh6b
Adcyap1r1	Agt	Abcd2	Adh7
Adgra2	Akap12	Abcg1	Adig
Adgrl1	Alkbh1	Abcg3	Adm
Adh7	Alyref	Abcg5	Adm2
Adi1	Amigo3	Abcg8	Adrb2
Adra2b	Angpt2	Abhd14a	Aebp2
Adrb3	Ankrd2	Abhd14b	Aen
Afp	Anxa1	Abhd15	Afdn
Agap2	Aoah	Abhd18	Aff4
Agfg2	Aoc2	Abhd2	Agap1
Ago1	Apaf1	Abhd3	Ago2
Agpat1	Apex1	Abhd8	Agt
Ahnak2	Apobec1	Abi3	Ahi1
AI464131	Apol10b	Acaa1a	Akap12
AI480526	Apol9a	Acaa1b	Aldh18a1
AI661453	Apol9b	Acaa2	Aldh1a3
Aifm2	Apold1	Acad10	Aldh3a1
Ajuba	Arfgap3	Acad11	Alkbh3os1
Akr1b10	Arfip2	Acad12	Alkbh6
Aldh8a1	Arhgap1	Acadm	Alox5
Alkbh7	Arhgap11a	Acads	Alox5ap
Als2	Arid5a	Acadsb	Alpk1
Amigo1	Arl15	Acbd4	Amigo3
Amot	Arl2bp	Acbd5	Anapc16
Angptl8	Arl4a	Ackr4	Ankrd2
Ank3	Armcx5	Acmsd	Ankrd49
Ankrd24	Arntl	Acnat1	Anxa1
Ankrd27	Arpin	Acnat2	Anxa2
Ankrd9	Arrdc4	Aco1	Aoc2
Anks4b	Asb4	Acot1	Ap1ar
Anpep	Aste1	Acot13	Ap5s1
Ap3m1	Atf3	Acot7	Apaf1
Apol7a	Atf4	Acox3	Apcs
Aqp11	Atg16l2	Acp2	Apold1
Aqp4	Atp10d	Acp6	Appl2
Aqp9	Atp6v0a1	Acsl1	Aqp8
Ar	Atp6v1g1	Acsl5	Arcn1
Arhgap19	Avpr1a	Acsm1	Areg
Arhgap29	B4galnt4	Acsm3	Arf2
Arhgap44	B4galt6	Acsm5	Arf4
Arhgap45	Baat	Acss2	Arf6
Arhgef15	Bach1	Acss3	Arfgap3
Arhgef19	Bag3	Actr6	Arfip1
Arhgef37	Batf	Acvr2b	Arfip2
Arhgef40	Bbs4	Acvrl1	Arg1
Armcx1	Bcam	Acy1	Arg2
Arrdc3	Bcl10	Acy3	Arhgap32
Art4	Bcl2a1a	Acyp1	Arhgdia
Asb13	Bcl2l1	Adal	Arhgef2
Aspg	Bcl3	Adam11	Arid3a
Atat1	Bcl6	Adam23	Arid5a
Atg4c	Bclaf1	Adam33	Arl1
Atg9b	Bco1	Adam4	Arl15
Atl3	Bhlhe40	Adamdec1	Arl2bp
Atoh8	Bhlhe41	Adamts13	Arl4a
Atp2b2	Birc3	Adamts7	Arl8a
Atp7b	Blzf1	Adamtsl1	Armcx4
Atxn2	Bmper	Adck5	Armcx5
Axin2	Bmyc	Adcy4	Arnt2
B3galnt2	Brix1	Adcy6	Arntl
B4galnt3	Btbd11	Adcy7	Arpc1b
B4gat1	Btbd3	Adcy9	Arpin
Bace1	Btg1	Adcyap1r1	Arrdc4
Bad	Btg2	Adgb	Arsg
Bahcc1	Btg3	Adgra3	Arv1
Baiap2	Bzw2	Adgrd1	Asap2
Bambi	C2cd4a	Adgre1	Asb4
Banp	C5ar1	Adgre4	Asic3
Bbc3	C9orf72	Adgrg6	Asns
Bbs10	Calcr	Adgrl1	Asprv1
Bcar1	Calhm6	Adgrl4	Aste1
Bcar3	Camp	Adgrv1	Atf3
Bcat2	Capg	Adh1	Atf4
Bcl2l14	Car13	Adh4	Atg13
Bcl7a	Car4	Adi1	Atg16l2
Bcl9l	Car8	Adra1a	Atg2a
Bcorl1	Carhsp1	Adra1b	Atg9b
Bdnf	Carmil1	Adra2b	Atn1
Bend4	Casc1	Adrb3	Atp2a1
Bhmt2	Casp4	Adssl1	Atp2a2
Bicdl1	Casr	Aes	Atp6v0a1
Bicra	Casz1	Afg1l	Atp6v0a4
Bivm	Cblb	Afm	Atp6v1g1
Bloc1s5	Ccdc120	Afmid	B3galt1
Bmp2	Ccdc122	Agap2	B4galnt4
Bmp6	Ccdc180	Agfg2	Bach2
Brat1	Ccdc57	Agl	Bach2it1
Brca1	Ccdc86	Agmat	Bag3
Brd3	Ccl2	Agmo	Barx2
Brip1os	Ccl3	Ago1	Bbs12
Btbd2	Ccl4	Agrn	Bbs4
Btbd6	Ccl5	Agtpbp1	Bbx
Btnl9	Ccl7	Agtr1a	Bcam
C5ar2	Ccl9	Agxt	Bcap29
C77080	Ccnd1	Ahsa2	Bcl10
Cables2	Ccnjl	Aif1	Bcl2l1
Camk2n1	Ccnl1	Aifm3	Bcl2l11
Capn5	Ccrl2	Aip	Bclaf1
Capn8	Cd14	Ak4	Bclaf3
Car5a	Cd177	Akap1	Bco1
Card10	Cd244a	Akap5	Bcor
Casp9	Cd274	Akr1b10	Bet1l
Castor1	Cd28	Akr1c12	Bex2
Cavin2	Cd300lf	Akr1c13	Bhlha15
Cbfa2t3	Cd33	Akr1c14	Bhlhb9
Cbx2	Cd53	Akr1c19	Bhlhe40
Cbx4	Cd63	Akr1c20	Bhlhe41
Cbx7	Cd69	Akr1c6	Birc2
Cbx8	Cd80	Akr1d1	Birc3
Cby1	Cd93	Akr1e1	Blcap
Ccdc138	Cdca4	Akr7a5	Bloc1s3
Ccdc141	Cdh17	Akt3	Blzf1
Ccdc151	Cdh3	Alad	Bmp2k
Ccdc157	Cdh4	Alas1	Bmp8b
Ccdc166	Cdh5	Aldh1a1	Bmper
Ccdc181	Cdk17	Aldh1a7	Bmx
Ccdc28b	Cdkn1a	Aldh1b1	Bmyc
Ccdc8	Cdr2	Aldh3a2	Btbd10
Ccdc85b	Cdr2l	Aldh4a1	Btbd19
Ccdc85c	Cebpb	Aldh5a1	Btbd3
Ccr5	Cebpd	Aldh6a1	Btc
Cd320	Cela2a	Aldh7a1	Btg1
Cdc14b	Celsr3	Aldh8a1	Btg2
Cdc42bpg	Cep170	Alkbh7	Btg3
Cdca3	Cep85	Amacr	Bzw2
Cdk18	Cep85l	Amdhd1	C1qtnf6
Cebpe	Ces1d	Amdhd2	C2cd4a
Celsr1	Ces2c	Amigo1	C2cd5
Cenpa	Cfap43	Amotl2	C5ar1
Cep131	Cfap69	Amt	C9orf72
Cep19	Cftr	Amy1	Cacna2d1
Cep250	Ch25h	Ang	Cadm4
Cep41	Chac1	Angpt1	Calr
Cep57l1	Chaf1b	Angptl2	Calu
Cep68	Chd1	Angptl3	Camk2b
Cep83os	Chek1	Angptl6	Camp
Cgn	Chic2	Angptl8	Capg
Chac2	Chil1	Ank3	Car13
Chdh	Chil3	Ankrd24	Car4
Chek2	Chka	Ankrd29	Card14
Chrna2	Chmp4b	Ankrd9	Carhsp1
Chst13	Cirbp	Anks4b	Carmil1
Chst7	Cks1b	Ano8	Casc1
Ckb	Cldn14	Anp32a	Caskin2
Cks2	Clec4d	Anpep	Cass4
Cldn1	Clec4e	Anxa13	Cast
Cldn3	Clp1	Anxa6	Casz1
Clec14a	Clpx	Aox1	Cblb
Clec1a	Cmpk2	Aox3	Cblc
Clec2d	Cmtr2	Ap1g2	Ccdc120
Clec4g	Col20a1	Apbb2	Ccdc122
Clec9a	Col25a1	Apeh	Ccdc134
Clip2	Col4a1	Aplf	Ccdc14
Clmn	Col4a2	Aplp2	Ccdc149
Clstn3	Coq8b	Apoh	Ccdc167
Cmc2	Coro1a	Apol7a	Ccdc180
Cmtm8	Cp	Apol9a	Ccdc186
Cnnm3	Cpeb4	Apol9b	Ccdc66
Cnpy4	Cpne8	Aqp1	Ccdc86
Cnr2	Creb5	Aqp11	Ccdc9
Cntln	Crybb3	Aqp4	Ccl2
Cntnap1	Crybg1	Aqp9	Ccl3
Cntrob	Csf2rb2	Ar	Ccl4
Col15a1	Csf3	Arhgap18	Ccl6
Cpm	Csrnp1	Arhgap19	Ccne1
Cpn2	Csrp1	Arhgap24	Ccnjl
Cpox	Ctgf	Arhgap29	Ccnl1
Cpsf4l	Ctla2a	Arhgap4	Ccr1
Cpt1a	Ctsj	Arhgap42	Ccrl2
Crat	Cxcl1	Arhgap6	Cd14
Crb3	Cxcl10	Arhgef15	Cd177
Creld1	Cxcl13	Arhgef19	Cd244a
Csk	Cxcl2	Arhgef37	Cd24a
Ctc1	Cxcl3	Arhgef39	Cd274
Cutal	Cxcl5	Arhgef40	Cd28
Cxcl11	Cxcl9	Arhgef9	Cd300lf
Cxcl12	Cxxc4	Arl3	Cd33
Cxxc5	Cyp2c70	Armc6	Cd44
Cyb5r1	Cyth4	Armc9	Cd63
Cyb5rl	Cytip	Armcx1	Cd80
Cyp17a1	Cyyr1	Arrdc3	Cd9
Cyp26b1	Daam2	Arsb	Cd93
Cyp2c39	Dbn1	Arsk	Cda
Cyp2u1	Ddias	Art2b	Cdc42ep1
Cyp3a13	Ddit4	Art3	Cdc42ep3
Cyp4b1	Ddx21	Art4	Cdc42se2
Cyp4f15	Ddx28	Arvcf	Cdca4
Cyp7a1	Ddx3x	Asah2	Cdcp1
Cys1	Ddx52	Asb13	Cdh3
Dact1	Ddx60	Asb2	Cdh4
Dact2	Defb1	Asgr2	Cdk17
Daglb	Dennd4a	Asic5	Cdkn1a
Dapk1	Dhrs13	Aspa	Cdyl
Dapk2	Dhrs9	Aspdh	Cebpd
Dbp	Dhx58	Ass1	Celsr3
Dcaf17	Dlk1	Atat1	Cemip
Dcdc2b	Dnah2	Atg14	Cenpw
Dcun1d2	Dnajb9	Atg4c	Cep170
Ddb2	Dnajc27	Atp11c	Cep170b
Ddo	Dnmt1	Atp13a2	Cerkl
Ddx11	Dnttip2	Atp1a2	Cfap300
Deaf1	Dock10	Atp23	Cfap36
Def8	Dopey1	Atp2b2	Cfap43
Dennd1c	Dot1l	Atp2b4	Cfap53
Dgkq	Dpysl3	Atp4a	Cfap69
Dhcr24	Dram1	Atp6v0d2	Ch25h
Dhdh	Dtl	Atp6v1g2	Chac1
Dhrs3	Duox2	Atp7b	Chaf1b
Dhtkd1	Dusp1	Atp8a1	Chd2
Disp1	Dusp14	Atxn7l1	Chek1
Disp2	Dusp16	Awat2	Chic2
Dixdc1	Dusp2	Axin2	Chil1
Dlc1	Dusp4	Axl	Chil3
Dlg3	Dusp5	Azgp1	Chka
Dll4	Dusp8	B3galnt1	Chmp2b
Dna2	Dync2li1	B3galnt2	Chmp4b
Dnajc12	Ebi3	B4gat1	Chmp4c
Dnajc28	Ednrb	Bace1	Chpf
Dnase1	Egr1	Bach2os	Chrdl2
Dnase1l3	Ehf	Bahcc1	Chst11
Dnmbp	Eif1a	Bank1	Cidec
Dnph1	Eif2ak2	Banp	Cirbp
Dntt	Eif6	Bbox1	Cited2
Dolk	Elf3	Bcar3	Cks1b
Dpysl2	Elk1	Bcat2	Clcf1
Dqx1	Ell2	Bche	Clcn7
Dsp	Elmsan1	Bcl2	Cldn14
Dusp12	Emb	Bcl2l12	Cldn2
Dusp19	Emilin2	Bcl7c	Clec4d
Dyrk1b	Emp1	Bco2	Clec4e
Eef2k	Enc1	Bcorl1	Clec5a
Ehd3	Entpd1	Bcs1l	Clp1
Elk3	Eogt	Bdh1	Clptm1l
Elmod3	Epb41	Bdh2	Cnih2
Elovl2	Eppk1	Bdnf	Cntn2
Eme2	Erbb4	Bend4	Cntnap1
Eml6	Ereg	Bhmt	Cntrl
Enho	Esam	Bik	Cobl
Eno3	Esrrg	Bin2	Cog3
Enpp1	Ets2	Bmp2	Col12a1
Entpd8	Etv3	Bmp4	Col13a1
Epb41l4b	Etv6	Bmp5	Col20a1
Epha1	Eva1c	Bmp6	Col25a1
Eps8l2	Ezr	Bmp7	Col4a1
Erbb3	F13a1	Bok	Col4a2
Erc2	F2rl1	Bphl	Cope
Ermp1	Fabp12	Bri3bp	Copg1
Ern1	Fabp4	Bscl2	Coq8b
Esrp2	Fam107a	Btbd11	Coro1a
Esrra	Fam117b	Btbd2	Cox18
Etl4	Fam124a	Btnl9	Cp
Eva1a	Fam169a	C1qa	Cpb2
Extl1	Fam199x	C1qb	Cpe
Fads2	Fam204a	C1qc	Cpeb1
Fads6	Fam208b	C1qtnf7	Cplx3
Fahd1	Fam222a	C1qtnf9	Cpne8
Fam102a	Fam241a	C1s1	Cpt1b
Fam117a	Fam76b	C2	Cpxm1
Fam120c	Fam83a	C2cd2	Crcp
Fam131c	Fam83d	C5ar2	Creb3l1
Fam13a	Fancc	C8a	Creld2
Fam149a	Fas	C8b	Crispld2
Fam167a	Fasn	C9	Crtam
Fam208a	Fbf1	Cab39l	Cry1
Fam20a	Fcer1g	Cables2	Crybb3
Fam20c	Fcgr4	Cacybp	Csf3
Fam214a	Fgf2	Cadm1	Csgalnact2
Fam234b	Fgf23	Cadm3	Csnk1e
Fam3a	Fgr	Calhm6	Csrnp1
Fam47e	Fkbp14	Caln1	Cstb
Fam53b	Flna	Calr3	Ctdp1
Fam72a	Flvcr1	Camk1	Ctla2a
Fancg	Fmnl1	Camk2n1	Ctnnbl1
Fastkd1	Fmnl2	Capn10	Ctps
Fbxl21	Fndc3b	Capn11	Ctsj
Fbxl8	Fos	Capn3	Ctsl
Fbxo21	Fosl1	Capn5	Cttn
Fcgr2b	Fosl2	Car1	Cul9
Fgd2	Fpr2	Car11	Cwc27
Fgd4	Fst	Car14	Cxcl1
Fgf1	Fus	Car3	Cxcl13
Fign	Fzd6	Car5a	Cxcl14
Flnb	G3bp2	Car8	Cxcl2
Flt3l	Gab2	Card11	Cxcl3
Flvcr2	Gabpb1	Carnmt1	Cxcl5
Fmo2	Gabrb1	Casp1	Cxcr2
Fmo4	Gadd45a	Casp6	Cxcr4
Fn3k	Gadd45b	Casp9	Cxxc4
Foxa2	Gadd45g	Castor2	Cyb561
Foxp2	Gan	Cat	Cyp1b1
Foxq1	Gar1	Catsperd	Cyp2c70
Frs3	Gas7	Cav1	Cyp4f17
Fyco1	Gbp10	Cav2	Cystm1
Fzd7	Gbp2	Cavin1	Cytip
G0s2	Gbp3	Cavin2	Dap
Ganc	Gbp4	Cbfa2t3	Dbf4
Gas1	Gbp5	Cbln3	Dbn1
Gatd1	Gbp6	Cbr1	Dcaf15
Gba2	Gbp7	Cbs	Dcbld2
Gfra2	Gbp9	Cbx6	Dctd
Gimap4	Gcfc2	Cbx7	Ddias
Gimd1	Gcnt2	Cbx8	Ddit4
Gjc3	Gdap10	Cby1	Ddx21
Glt28d2	Gdf15	Ccbe1	Ddx28
Gltpd2	Gemin8	Ccdc107	Ddx39
Glyctk	Gfpt2	Ccdc138	Ddx39b
Gmnn	Ggt6	Ccdc141	Ddx49
Gna12	Gja1	Ccdc148	Def6
Gnat2	Glipr2	Ccdc151	Desi2
Gne	Gls	Ccdc157	Dhdds
Gnpda1	Glul	Ccdc159	Diablo
Golt1a	Gmeb1	Ccdc163	Dis3
Gorasp1	Gna13	Ccdc166	Dlgap2
Gpc1	Gnb5	Ccdc17	Dlk1
Gpd1l	Gng12	Ccdc171	Dnah1
Gpr137	Gnl2	Ccdc189	Dnah17
Gpr157	Golt1b	Ccdc28b	Dnah2
Gprc5c	Gpcpd1	Ccdc3	Dnah2os
Gprin3	Gpr141	Ccdc30	Dnajb11
Grb7	Gpr35	Ccdc80	Dnajb9
Grem2	Gpr39	Ccdc85b	Dnajc10
Grpel2	Gpr65	Ccdc85c	Dnhd1
Gse1	Gprc5a	Ccdc91	Dnmt1
Gtf2i	Gprc5b	Ccl27a	Dnmt3b
Gys2	Gprin2	Ccl28	Dok3
Gzf1	Grb10	Ccnd1	Donson
H2-T24	Gspt2	Ccr5	Dopey1
Hacd4	Gsr	Ccs	Dot1l
Hal	Gvin1	Cd180	Dpep2
Harbi1	H2-D1	Cd1d1	Dpep3
Haus8	H2-Q4	Cd200r4	Dph6
Hdhd3	H2-Q5	Cd207	Dpp9
Hectd3	H2-Q6	Cd209b	Dpy19l1
Hes1	H2-Q7	Cd209f	Dstn
Hes6	H3f3b	Cd22	Dtl
Hfe2	Hamp	Cd248	Dtx3
Hhex	Hbegf	Cd300c2	Duox2
Hic1	Hcar2	Cd300ld	Dusp10
Hist1h1c	Hcls1	Cd300lg	Dusp14
Hist1h1d	Hdc	Cd320	Dusp16
Hist1h1e	Heatr1	Cd3g	Dusp2
Hist1h2be	Heg1	Cd4	Dusp4
Hist1h4i	Herc6	Cd48	Dusp5
Hist2h2be	Hhip	Cd55	Dusp8
Hist2h3c2	Hid1	Cd59a	Dxo
Hlf	Hif1a	Cd59b	Dync1li1
Hnrnph3	Hilpda	Cd5l	Dync2li1
Homer2	Hip1r	Cd72	Dyrk1a
Hook2	Hipk3	Cd74	Eaf1
Hps4	Hist1h2bb	Cd79b	Ebf3
Hs1bp3	Hk2	Cd86	Ecscr
Hsbp1l1	Hmox1	Cdc14b	Edaradd
Hscb	Hnrnpdl	Cdc37	Edem2
Hsf2	Hoga1	Cdc42bpg	Ednrb
Hspa12a	Hoxa5	Cdca7l	Efna1
Hspa1b	Hspa14	Cdh1	Egr1
Hsph1	Hyal3	Cdh13	Ehf
Hunk	Ibtk	Cdh6	Eif1a
Hyal1	Icam1	Cdk5	Eif2ak3
Hykk	Id1	Cdkn1c	Eif2b2
Ido2	Id3	Cebpa	Eif2b3
Ift140	Ier2	Cebpe	Eif4a1
Igf1os	Ier3	Celsr1	Eif6
Igfals	Ifi204	Cenpa	Elf3
Igip	Ifi205	Cenpn	Ell
Il17rb	Ifi208	Cenpx	Elovl7
Inhba	Ifi209	Cep131	Emb
Inhbc	Ifi213	Cep19	Emilin2
Inpp5e	Ifi44	Cep250	Eml5
Inppl1	Ifi47	Cep41	Emp1
Ints10	Ifit1	Cep57l1	Enah
Invs	Ifit2	Cep68	Enc1
Iqcc	Ifit3	Cep72	Entpd1
Iqce	Ifit3b	Cept1	Entpd3
Irf2bp1	Ifitm1	Ces1b	Entpd7
Isyna1	Ifitm5	Ces1d	Epb41
Itgb5	Ifitm6	Ces1e	Epc2
Josd2	Ifrd1	Ces1f	Ephx4
Kank1	Ift43	Ces1g	Epop
Kank2	Igf2bp2	Ces3a	Eppk1
Kansl1l	Igfbp1	Ces3b	Eqtn
Kantr	Igsf6	Ces4a	Ereg
Kcna2	Igtp	Cfap126	Ero1l
Kcnc3	Iigp1	Cfap54	Erp27
Kcnj16	Ikbke	Cfhr1	Ets2
Kcnk5	Ikzf4	Cfhr2	Etv3
Kcnn1	Il10	Cfhr3	Eva1c
Kcnn2	Il17ra	Cfi	Exosc1
Kctd2	Il18rap	Cgn	Exosc9
Kctd21	Il1a	Chac2	Ezr
Kdm1b	Il1b	Chadl	F13a1
Kdr	Il1f9	Chchd10	F2rl1
Keg1	Il1r1	Chdh	Fabp12
Kif26a	Il1r2	Chek2	Fabp4
Kifap3	Il1rl2	Chid1	Fabp5
Klb	Il1rn	Chn2	Fads3
Klf15	Il20rb	Chordc1	Faim
Klf16	Il2rg	Chp2	Fam117b
Klhdc7a	Il33	Chpt1	Fam118a
Klhdc8a	Il4ra	Chrd	Fam129b
Klhl3	Il6	Chrm3	Fam187b
Klhl42	Il7r	Chrna2	Fam199x
L3hypdh	Impdh1	Chrnb2	Fam204a
L3mbtl3	Inhbb	Chst13	Fam222a
Lad1	Ints12	Chst14	Fam241a
Lama4	Irak2	Chst2	Fam49b
Lasp1	Irak3	Chst7	Fam71f2
Ldah	Irf2bp2	Cib2	Fam83a
Lfng	Irf7	Ciita	Fam83d
Lgr5	Irgm1	Cit	Fam84b
Lhfpl2	Irs2	Ckb	Fam92a
Lhx6	Isg15	Clcn2	Fancc
Lilra5	Isg20	Cldn1	Fancm
Lima1	Itga2	Clec12a	Far2
Lims2	Itgb2	Clec14a	Fasn
Lin7a	Itk	Clec1a	Fbf1
Lipe	Itln1	Clec2d	Fbp1
Lipg	Itpkc	Clec2h	Fbxo4
Lipt1	Jade2	Clec4a2	Fbxo6
Lman2l	Jag1	Clec4a3	Fcamr
Lmln	Jdp2	Clec4b1	Fchsd1
Lmo7	Jmjd1c	Clec4f	Fcor
Lpin2	Jun	Clec4g	Fdps
Lppos	Junb	Clec7a	Fen1
Lrfn3	Kcnab3	Clec9a	Ffar4
Lrfn4	Kcne4	Clic5	Fga
Lrp11	Kcnh7	Clmn	Fgb
Lrp3	Kcnj8	Clstn3	Fgf2
Lrp4	Kctd14	Cluh	Fgf23
Lrrc3	Kctd3	Cmah	Fgf2os
Lrrc45	Kctd5	Cmbl	Fgfr1
Lrrc56	Khk	Cmc2	Fgg
Lrrc75a	Kif5b	Cmpk2	Fgr
Lsm10	Klf10	Cmtr1	Fh1
Lyrm7	Klf2	Cnmd	Fhad1
Lyrm9	Klf4	Cnnm1	Ficd
Lyst	Klf6	Cnnm4	Fkbp11
Lztr1	Klhl29	Cnp	Fkbp1a
Lzts2	Krt8	Cnpy4	Fkbp1b
Lzts3	Lacc1	Cnr2	Flot1
Madd	Lcn2	Cntln	Flot2
Mafb	Leap2	Cntrob	Fmn2
Magee1	Lepr	Coa3	Fmnl1
Magix	Leprot	Coa4	Fmnl2
Map3k13	Lhx3	Coa6	Fndc3b
Map3k21	Lif	Coasy	Fos
Mapk15	Lilr4b	Cobll1	Fosb
Mapt	Lilrb4a	Cog4	Fosl1
Marc1	Limch1	Cog5	Fosl2
Marf1	Lix1l	Col18a1	Foxm1
Marveld1	Lman1l	Col1a1	Foxp4
Marveld2	Lmcd1	Col24a1	Fpr2
Marveld3	Lmo4	Col4a5	Frmd8
Mast3	Lncenc1	Col5a1	Frmd8os
Mavs	Lnx1	Col5a3	Frzb
Mblac2	Lnx2	Col6a1	Fst
Mcm10	Lox	Col6a2	Fth1
Mcrip2	Lpin3	Col6a3	Fus
Mecom	Lpl	Colec10	Fut2
Med22	Lpxn	Colec11	Fxyd5
Meiob	Lrig2	Comt	G3bp2
Meis1	Lrrc59	Comtd1	Gab2
Men1	Lrrc8a	Copg2	Gabbr2
Met	Lrrc8b	Copz2	Gad2
Mettl17	Lrrfip2	Coq8a	Gadd45a
Mettl7b	Ltf	Coro1b	Gadd45g
Mettl8	Ly6a	Cox20	Gale
Mfn2	Lysmd3	Cpm	Galnt18
Mfsd12	Lyve1	Cpn2	Gan
Mfsd13a	Maff	Cpne3	Gapdh
Mfsd4b3	Magohb	Cpox	Gar1
Mgll	Man1a	Cps1	Gars
Mgme1	Map3k14	Cpsf4l	Gas6
Mib2	Map3k6	Cracr2b	Gata6
Miga2	Map3k8	Crebzf	Gbp6
Mink1	Map4k3	Creg1	Gcfc2
Mkks	Map4k4	Creld1	Gcnt2
Mlh3	Map4k5	Crip2	Gdap10
Mllt3	Mapk6	Crocc	Gdf15
Mlycd	Mapkapk2	Crot	Gdpd1
Mmab	Marcksl1	Crp	Gemin8
Mmd	Marco	Cryl1	Get4
Mmd2	Mark1	Csad	Gfod2
Mmp15	Mcam	Csf1r	Gfpt1
Mmp19	Mcemp1	Csgalnact1	Gfpt2
Mmrn2	Mcm3	Cspg5	Gigyf1
Mn1	Mcm4	Csrp2	Ginm1
Mob3b	Mcoln2	Ctc1	Gins2
Mov10	Mctp2	Ctdsp1	Gipc2
Mpdz	Med31	Ctf1	Git1
Mphosph9	Mefv	Cth	Gja1
Mpzl2	Meltf	Ctsf	Gja4
Mras	Mgat4c	Ctso	Glipr2
Mrgpre	Mid1	Cutal	Gls
Mrm2	Milr1	Cx3cr1	Gmds
Mroh6	Mmp12	Cxcl11	Gmeb1
Mrpl34	Mmp13	Cxcl12	Gml
Mrpl49	Mmp8	Cxcl16	Gml2
Mrps36	Mob3c	Cxcr3	Gmppa
Mrvi1	Mocs1	Cxcr6	Gmppb
Msh3	Mphosph6	Cyb5a	Gna13
Mterf2	Mpp7	Cyb5b	Gnat1
Mtfp1	Mrap	Cyb5d2	Gnb5
Mtif3	Ms4a4a	Cyb5r1	Gng12
Mtmr4	Ms4a4d	Cyb5rl	Gnl2
Mtnr1a	Ms4a6b	Cybb	Gnpda2
Mtss1l	Ms4a6c	Cyp1a2	Golga5
Mturn	Ms4a6d	Cyp26b1	Golt1b
Mum1	Msh2	Cyp27a1	Gorasp2
Mus81	Mst1r	Cyp2a22	Gosr2
Mvk	Mt2	Cyp2a4	Gpatch4
Mxra7	Mtfr2	Cyp2a5	Gpcpd1
Mycl	Mthfd2	Cyp2b10	Gpd2
Myo1e	Mx1	Cyp2c23	Gpn2
Myo7a	Mx2	Cyp2c29	Gpnmb
Mypop	Mxd1	Cyp2c37	Gpr137b
Myrf	Mxd3	Cyp2c38	Gpr141
N4bp2l1	Mybbp1a	Cyp2c39	Gpr171
N4bp2os	Myc	Cyp2c50	Gpr35
Naa60	Myd88	Cyp2c54	Gpr39
Nab2	Myo16	Cyp2c55	Gprc5a
Nacc2	Naa25	Cyp2c67	Gprc5b
Naif1	Naaladl2	Cyp2c68	Gpx3
Naprt	Nampt	Cyp2c69	Grb10
Narf	Napsa	Cyp2d10	Gria3
Nbeal2	Nav2	Cyp2d22	Grip1
Ncbp2	Ncdn	Cyp2d26	Grk1
Nckipsd	Nck1	Cyp2e1	Grrp1
Ndrg3	Ndrg1	Cyp2f2	Gsk3b
Nectin2	Necap2	Cyp2g1	Gspt2
Neil1	Nek7	Cyp2j5	Gstcd
Nemp1	Nfil3	Cyp2j9	Gtf2a2
Neu2	Nfkb2	Cyp2r1	Gtf2b
Ngef	Nfkbia	Cyp2u1	Gtf2f2
Ngrn	Nfkbib	Cyp39a1	Gucy2c
Nhlrc1	Nfkbid	Cyp3a11	Gyg
Nicn1	Nfkbiz	Cyp3a13	H13
Nipa1	Nfxl1	Cyp3a25	H1f0
Nipal1	Ngp	Cyp3a44	H1fx
Nipal3	Nid1	Cyp3a59	H3f3b
Nlk	Nip7	Cyp46a1	Hapln4
Notumos	Nle1	Cyp4a10	Has1
Npc1	Nlrp3	Cyp4a12b	Havcr2
Npr1	Nop58	Cyp4a14	Hcar2
Nprl2	Nos1ap	Cyp4a31	Hccs
Nr0b2	Nos2	Cyp4b1	Hdc
Nr1h5	Nos3	Cyp4f14	Hddc2
Nr1i2	Nostrin	Cyp4f15	Hectd2
Nr1i3	Npas2	Cyp4v3	Heg1
Nr2f2	Npm3	Cyp7a1	Hesx1
Nr2f6	Npy	Cyp8b1	Hgf
Nr3c2	Nr4a1	Cys1	Hid1
Nt5dc2	Nr4a3	Cysltr1	Hif1a
Nthl1	Nrg1	Cysltr2	Hilpda
Ntn4	Nrip3	D2hgdh	Hipk3
Nuak2	Nrp1	Daam1	Hist1h1d
Nudt18	Nrp2	Daam2	Hivep2
Nxpe4	Nsrp1	Dact1	Hkdc1
Oaf	Nts	Dalrd3	Hmces
Ocel1	Nufip1	Dapk1	Hmgb2
Ocln	Numbl	Dapk2	Hmgn2
Ogg1	Nup93	Dbp	Hmox1
Olfm1	Nupr1	Dbt	Hnrnpab
Olfml1	Oas1a	Dcaf11	Hormad2
Olfr1033	Oasl1	Dcaf12l1	Hoxa5
Olfr1034	Oasl2	Dcdc2b	Hp
Onecut2	Olfm4	Dclk3	Hpx
Orai1	Olfr1442	Dct	Hsbp1l1
Oxld1	Olfr56	Dctpp1	Hsd17b7
P2ry1	Olr1	Dcun1d2	Hsp90b1
P2ry4	Opn3	Dcxr	Hspa13
Pacs2	Orc2	Ddah1	Hspa5
Palm	Osbpl10	Ddb2	Htr2a
Paqr4	Osm	Ddo	Htr7
Paqr7	Ovol1	Ddt	Hyal3
Paqr9	Palmd	Ddx11	Hyou1
Pbld1	Parm1	Ddx17	Ibtk
Pbx2	Parp10	Ddx58	Ica1
Pcbp4	Parp14	Ddx60	Icam1
Pcdh12	Pcf11	Decr1	Ier2
Pck1	Pcid2	Decr2	Ier3
Pclo	Pcsk1	Defb1	Ier5
Pcmtd2	Pcsk5	Dennd2a	Ifitm2
Pcp4l1	Pcyox1	Dennd4b	Ifitm6
Pcsk4	Pde12	Deptor	Ifrd1
Pde3b	Pde1a	Dera	Ift57
Pde4a	Pde4b	Det1	Igdcc4
Pde4c	Pdgfc	Deup1	Igf2bp2
Pde5a	Pdk4	Dexi	Igfbp1
Pdgfa	Pdzrn3	Dgka	Igfbp5
Pdk2	Pf4	Dglucy	Igsf11
Pdzk1	Pfkfb3	Dhcr24	Il10
Peg3	Pgd	Dhdh	Il11
Per2	Pgm1	Dhfr	Il17ra
Per3	Phf11d	Dhrs1	Il18rap
Pex26	Pi15	Dhrs11	Il1b
Pex6	Pigm	Dhrs3	Il1f9
Pfkfb1	Pik3ap1	Dhrs4	Il1r1
Pfkm	Pik3c2a	Dhtkd1	Il1r2
Pgap1	Pik3r1	Dhx58	Il1rn
Pgm2l1	Pik3r5	Dio1	Il20rb
Pheta1	Pip5k1a	Dio3os	Il22ra1
Phf19	Pirb	Dip2a	Il33
Phf7	Pitpnc1	Disp2	Il4ra
Phlda1	Pkm	Dixdc1	Il6
Phldb2	Pla2g12a	Dleu2	Impad1
Phldb3	Plac8	Dlg3	Impdh1
Pidd1	Plat	Dmac2	Inafm1
Pigh	Platr22	Dmpk	Incenp
Pigv	Plaur	Dnaic1	Inhbb
Pik3c2b	Plcb4	Dnaja1	Ino80c
Pik3r3	Plcl1	Dnajb4	Insc
Pip4k2b	Plec	Dnajc11	Insig2
Pkdrej	Plek	Dnajc28	Intu
Pkp1	Plpp1	Dnase1l1	Ipcef1
Pla2g15	Plscr1	Dnase1l3	Iqcb1
Plau	Pmaip1	Dnase2a	Irak1bp1
Plcb3	Pmepa1	Dnase2b	Irak3
Plcg1	Pmp22	Dnm3os	Irs2
Plcxd2	Pnldc1	Dock2	Itfg2
Pld6	Pnp	Dock4	Itga2
Plekha6	Pnrc1	Dock6	Itga7
Plekhg3	Polr3d	Dock8	Itgam
Plekhh3	Pou6f1	Dok1	Itgb2
Plscr4	Ppm1l	Dopey2	Itgb2l
Plxnd1	Ppp1r15a	Dpp4	Itgb3
Pnkd	Ppp2cb	Dpp7	Itih4
Podxl	Ppp4r4	Dpy19l3	Itm2c
Pold1	Pprc1	Dpyd	Itpkc
Polg2	Prag1	Dpys	Itsn2
Polr3g	Prdm11	Dqx1	Jade2
Pomgnt2	Prkcg	Drc1	Jdp2
Pomk	Prkch	Dse	Jmjd1c
Ppara	Prkx	Dsg1c	Jmjd6
Ppfibp2	Procr	Dsg2	Jun
Ppl	Prpf19	Dtnb	Junb
Ppm1k	Prpf39	Dtx3l	Jund
Ppp1r3c	Prr3	Dusp12	Kat6b
Ppp1r3e	Prrg4	Dusp19	Kcne4
Ppp1r9a	Psat1	Dut	Kcnj2
Pradc1	Psmb10	Dynll2	Kcnj8
Prdm9	Ptar1	Dzank1	Kcnq1ot1
Prkag2	Ptger4	Dzip3	Kcnt2
Prkcz	Ptgs2	E2f1	Kctd10
Prkcz2	Ptp4a1	Ebpl	Kctd13
Prkd3	Ptpn1	Ece1	Kctd18
Prob1	Ptpn13	Ech1	Kctd3
Prok1	Ptpn2	Echdc1	Kctd5
Proser2	Ptprm	Echdc3	Kctd9
Proser3	Pvr	Eci1	Kdelr2
Prox1os	Pxn	Ecm2	Kdelr3
Prpsap1	Rab20	Ect2	Kdm3a
Prr12	Rab30	Eef2k	Kdm4a
Prrg2	Rab31	Efemp1	Kdm6a
Prss36	Rab37	Ehd3	Khk
Prss8	Rabgef1	Ehhadh	Kif18a
Prtn3	Rac2	Ei24	Kif21a
Pstk	Rad18	Eid1	Kif22
Ptch1	Ralgds	Eif4a2	Kif26b
Ptdss2	Ramp3	Eif4ebp2	Kif5b
Pter	Rap1gap2	Elk3	Klf10
Ptgs1	Rapgef2	Elovl2	Klf2
Pth1r	Rapgef5	Elovl3	Klf4
Ptk2b	Rars	Elp6	Klf6
Ptk6	Rasa4	Emc9	Klhl25
Pxdn	Rasd1	Emcn	Klhl41
Pxylp1	Rasgef1b	Emp2	Kras
Pycrl	Rasip1	Eng	Krt18
Rab11fip4	Rassf1	Engase	Krt8
Rab13	Rassf2	Enho	Krt8-ps
Rab17	Rbbp6	Enpp1	Krtcap2
Rab36	Rbm3	Enpp3	L3mbtl3
Rab3a	Rbm39	Enpp6	Lamc2
Rab3il1	Rbm48	Entpd5	Lat2
Rab6b	Rcan1	Entpd6	Lats1
Rad50	Rcan2	Entpd8	Lbr
Rad51c	Rce1	Epb41l1	Lcn2
Rad51d	Rcl1	Epb41l4b	Leap2
Rad9a	Rdh12	Epb41l5	Lepr
Ralgps1	Reep2	Epg5	Leprot
Ralgps2	Reg3b	Epha3	Lif
Ranbp10	Reg3g	Epha7	Lilr4b
Rap1gap	Rel	Ephb3	Lilrb4a
Rap2a	Relb	Ephb4	Lingo4
Rapgef4os3	Rell1	Ephb6	Litaf
Rara	Resf1	Ephx1	Lman1l
Rarg	Retnlg	Ephx2	Lmo4
Rasal2	Retreg1	Epor	Lncenc1
Rassf3	Rffl	Eps8l2	Lncpint
Rassf6	Rftn1	Epsti1	Lnpk
Rassf7	Rfxank	Erap1	Lnx1
Reep4	Rgcc	Erbb4	Lnx2
Reep6	Rgs1	Ern1	Lox
Repin1	Rgs16	Esco2	Loxl1
Rfx3	Rgs2	Esrra	Lpar1
Rgl3	Rhbdf2	Ethe1	Lpin3
Rgs3	Rhob	Etnk2	Lrg1
Rhobtb2	Rhoc	Etnppl	Lrif1
Rhpn2	Rhoj	Etv1	Lrig2
Rilp	Rhou	Eva1a	Lrrc28
Rita1	Riok1	Eva1b	Lrrc59
Rnf135	Ripk2	Evc	Lrrc8b
Rnf144b	Ripk4	Evl	Lsm4
Rnf152	Rlf	Exd1	Lsm5
Rnf227	Rlim	Exoc3l2	Lsm8
Rnf43	Rmnd5a	F13b	Ltb4r1
Robo1	Rnd1	F5	Ltf
Rpgrip1l	Rnf103	F7	Luzp1
Rps6ka1	Rnf122	F8	Ly6c2
Rtkn	Rnf125	F9	Lyar
Rtn4rl1	Rnf144a	Faah	Lysmd3
Rtp3	Rnf149	Fabp1	Lyve1
Rubcn	Rnf213	Fads1	Mad2l2
Rufy3	Rnmt	Fads2	Maea
S1pr5	Ror1	Fads6	Maff
Sacs	Rpia	Fah	Mageh1
Sall1	Rps6ka3	Fahd1	Magoh
Sall2	Rrp12	Fam102a	Mamstr
Samd1	Rrp1b	Fam117a	Manf
Scnn1a	Rsad2	Fam120c	Map3k14
Sdhaf1	Rsph4a	Fam122b	Map3k6
Sdr9c7	Rtn4rl2	Fam129a	Map3k8
Sec14l1	Rtp4	Fam13a	Map4k4
Sec14l2	Rubcnl	Fam149a	Mapk13
Sec16b	Rundc3b	Fam167a	Mapk6
Sec22c	Runx1	Fam167b	Mapk7
Sec31b	S100a11	Fam171a1	Mapkapk2
Selenoi	S100a8	Fam171b	March3
Sema6a	S100a9	Fam173b	Marco
Senp8	Saa3	Fam180a	Marveld3
Serpinb8	Samd4	Fam189a2	Mast2
Sesn3	Samd4b	Fam19a2	Mbd1
Sfxn5	Samd9l	Fam208a	Mcam
Sgk2	Samsn1	Fam210b	Mcemp1
Sgtb	Sarm1	Fam213b	Mcm3
Sh3d19	Sat1	Fam214a	Mcmdc2
Shf	Sav1	Fam234b	Mcrip1
Shmt1	Sbno2	Fam32a	Mctp2
Siae	Scn8a	Fam47e	Mdfi
Sigirr	Sdad1	Fam69a	Mdm1
Sigmar1	Sds	Fam78a	Mdrl
Sipa1l3	Sebox	Fam81a	Med10
Sirt4	Sele	Fam89a	Med12l
Six5	Selp	Fancb	Med13l
Skida1	Sema4c	Fancg	Mefv
Skp2	Sema4d	Farp2	Meg3
Slc10a5	Sema6b	Fastkd1	Meltf
Slc16a12	Serpina3c	Fbln5	Mettl1
Slc16a5	Serpina3f	Fbxl7	Mettl9
Slc18b1	Serpina3g	Fbxo10	Mex3c
Slc19a2	Serpina3h	Fbxo21	Mfap3
Slc22a23	Serpina3i	Fbxo3	Mfsd2b
Slc25a19	Serpina3m	Fbxo40	Mgea5
Slc25a22	Serpina5	Fbxo9	Mid1
Slc25a23	Serpina6	Fcgr1	Mios
Slc25a27	Serpina7	Fcgr2b	Miox
Slc25a34	Serpinb1a	Fcgrt	Mir17hg
Slc25a42	Serpine1	Fchsd2	Mir3058
Slc25a45	Sftpa1	Fech	Mirt1
Slc26a1	Sftpd	Fendrr	Mkl1
Slc29a1	Sgk1	Fgd2	Mkrn1
Slc29a2	Sgms1	Fgd4	Mlc1
Slc29a3	Sh2d4b	Fgf1	Mmp12
Slc2a2	Sh3bp4	Fgfr2	Mmp14
Slc2a5	Sh3pxd2b	Fgfr3	Mmp24
Slc2a9	Shisa7	Fggy	Mmp25
Slc35e2	Shq1	Fhl1	Mmp28
Slc35e3	Shroom1	Fhod1	Mmp3
Slc36a1	Skil	Fhod3	Mmp7
Slc37a2	Sla	Fign	Mmp8
Slc3a1	Slamf9	Filip1	Mmp9
Slc40a1	Slc10a6	Fitm1	Mob3c
Slc41a3	Slc11a1	Fitm2	Morc1
Slc46a3	Slc11a2	Fkbp4	Morc4
Slc5a3	Slc12a7	Fktn	Morf4l2
Slc5a6	Slc13a5	Flrt1	Moxd1
Slc8b1	Slc15a3	Flt3l	Mphosph10
Slc9a3r2	Slc16a1	Flvcr2	Mphosph6
Slco2b1	Slc16a3	Fmo1	Mrap
Slx1b	Slc16a6	Fmo2	Mrps18b
Smad3	Slc17a2	Fmo3	Ms4a4a
Smad9	Slc1a1	Fmo5	Ms4a4d
Smarca2	Slc22a21	Fn3k	Ms4a8a
Smarcc2	Slc23a2	Fndc1	Msl3l2
Smc2	Slc25a25	Folr2	Mt1
Smpd3	Slc25a51	Foxa1	Mt2
Smyd1	Slc2a6	Foxo4	Mtbp
Smyd4	Slc30a10	Foxp2	Mtfr2
Snx15	Slc30a7	Foxq1	Mthfd2
Snx21	Slc35a4	Fras1	Mthfr
Snx33	Slc35b3	Fscn1	Mtus2
Sorbs3	Slc35g2	Ftcd	Muc13
Sox12	Slc38a2	Fut11	Mustn1
Sox18	Slc39a14	Fuz	Mvp
Sox5	Slc39a6	Fxyd1	Mybbp1a
Sp5	Slc41a1	Fyco1	Mybl1
Spata2l	Slc41a2	Fzd4	Mybl2
Sphk2	Slc43a1	G0s2	Mybpc3
Spice1	Slc44a1	Gaa	Myc
Spink5	Slc45a3	Gabarapl1	Myd88
Spns2	Slc4a4	Gabra3	Myl12a
Spout1	Slc51b	Gabrb3	Myo15
Sppl2b	Slc5a8	Gal3st1	Myo16
Sptbn2	Slc6a8	Galm	Myom1
Srgap3	Slc7a1	Galnt10	Mysm1
Srms	Slc7a11	Galnt15	Naf1
Ssbp3	Slc7a5	Gamt	Nampt
St6galnac6	Slc7a6	Ganc	Nans
Stamos	Slc9a3r1	Gas1	Napsa
Stap1	Slco3a1	Gas2	Nat8
Stard5	Slfn1	Gatb	Nav2
Stard8	Slfn2	Gatd1	Nav3
Stbd1	Slfn3	Gatm	Ncdn
Strada	Slfn4	Gba2	Nceh1
Stx2	Slfn8	Gbp10	Ncf4
Stxbp4	Slfn9	Gbp2b	Nck1
Stxbp6	Slpi	Gbp8	Ncoa2
Sucnr1	Smad1	Gcgr	Ndrg1
Sumf2	Smim3	Gch1	Nedd4l
Syde2	Smn1	Gck	Nedd9
Syne3	Smtnl2	Gclc	Nfasc
Syt11	Snhg15	Gclm	Nfe2
Sytl1	Snhg17	Gcsh	Nfil3
Sytl4	Snhg5	Gdf10	Nfkbia
Tango2	Snip1	Gem	Nfkbib
Taok3	Snora20	Gfm2	Nfkbiz
Taz	Snrpd1	Gfra2	Nfxl1
Tbc1d16	Sntb2	Ggact	Ngf
Tbc1d30	Snx10	Ggcx	Ngp
Tbc1d32	Socs1	Ggnbp1	Nhlrc2
Tbc1d8	Socs2	Ggt5	Nhp2
Tbx3	Socs3	Ghdc	Nid1
Tcf7l1	Socs6	Ghr	Nin
Tdrkh	Sod2	Gimap3	Nip7
Tedc2	Sowahc	Gimap4	Nktr
Tef	Sox9	Gimap8	Nle1
Tek	Spata5	Gipc3	Nlrp12
Tenm3	Spdya	Gja6	Nlrp3
Tent5c	Spef2	Gjb1	Nme6
Tert	Sphk1	Gjc2	Nmnat3
Tfap4	Spic	Glb1	Nnmt
Tfeb	Spindoc	Gldc	Nnt
Thap3	Spred1	Glo1	Nomo1
Them4	Spred2	Gls2	Nop58
Thnsl1	Sprtn	Gltpd2	Nos1ap
Tiam2	Spry4	Glud1	Nos2
Tigd5	Spsb1	Gnb4	Nos3
Tln2	Sptbn5	Gne	Nostrin
Tlr12	Spty2d1	Gng7	Npas2
Tlr5	Sra1	Gnmt	Npat
Tmcc2	Srf	Gorasp1	Nphp1
Tmed1	Srgn	Gpam	Npnt
Tmem101	Srrm4	Gpat2	Npy
Tmem120b	Srsf5	Gpc1	Nr4a1
Tmem126b	Ssx2ip	Gpc6	Nras
Tmem143	St5	Gpd1	Nrg1
Tmem175	St6gal1	Gpd1l	Nrg4
Tmem177	Stat3	Gphn	Nrip3
Tmem184a	Stc1	Gpld1	Nrp1
Tmem201	Steap1	Gpm6a	Nrp2
Tmem206	Steap4	Gpr108	Nsmce1
Tmem220	Stfa2l1	Gpr12	Nsmce2
Tmem237	Stk17b	Gpr135	Nsun6
Tmem25	Stk19	Gpr162	Nt5c2
Tmem30b	Stk40	Gpr182	Nt5e
Tmem37	Stx11	Gpr65	Ntmt1
Tmem41a	Stx18	Gprc5c	Nuak1
Tmem44	Suco	Gprin3	Nucb2
Tmem51	Sult1e1	Gpt	Nudt4
Tmem80	Susd6	Gpx1	Nufip2
Tmem86a	Svep1	Grcc10	Numbl
Tmem8b	Sybu	Grk4	Nup62cl
Tnfaip8l1	Syk	Grm8	Nup93
Tob1	Synpo	Gsap	Nup98
Tox	Syt12	Gsta3	Nupl2
Tpbgl	Tacc1	Gstk1	Nupr1
Tpcn1	Tacc2	Gstm4	Ocstamp
Tppp	Taf1b	Gstm7	Odc1
Traf4	Taf2	Gsto1	Odf2
Treh	Taf4b	Gstt1	Ofd1
Trim14	Taf7	Gstt2	Olfm4
Trim45	Tanc1	Gstt3	Olfr1442
Trim65	Tank	Gstz1	Olfr16
Trim7	Tap1	Gtf2i	Olig1
Trim80	Tat	Gtf2ird2	Olig2
Trit1	Tbk1	Gtf3a	Olr1
Trmt1l	Tbl1xr1	Gucy1b1	Orai2
Trp53inp2	Tceanc	Gulo	Orc2
Tsc22d3	Tcim	Gusb	Orm1
Tsga10	Tcof1	Gys2	Osbp
Tspan18	Tdg	Gzf1	Osbpl10
Tspan2	Tead1	H19	Osgin2
Tspan33	Tecpr2	H2-Aa	Osm
Tstd3	Tex30	H2-Ab1	Osmr
Ttc30a1	Tfe3	H2afv	Otoa
Ttc38	Tgfbr3	H2-DMa	P2ry2
Ttll1	Tgm2	H2-DMb1	P3h1
Ttll12	Tgtp1	H2-Eb1	P4hb
Ttll8	Tgtp2	H2-Ob	Pabpc1l
Ttyh2	Thbd	H2-T22	Padi4
Ttyh3	Thbs1	H2-T24	Pappa
Tuba4a	Thg1l	Haao	Pappa2
Tubg1	Thrsp	Habp2	Parm1
Tuft1	Tifa	Habp4	Parp2
Twnk	Tiparp	Hacd2	Parp4
Ube2u	Tle1	Hacd4	Pars2
Ufsp1	Tle3	Hadh	Parvaos
Ugt1a6a	Tlr13	Hadha	Pawr
Unc13a	Tlr2	Hagh	Pbx3
Ushbp1	Tlr7	Haghl	Pcdh9
Usp35	Tm4sf20	Hal	Pcid2
Usp40	Tm9sf4	Hao1	Pcm1
Vamp5	Tma16	Hap1	Pcsk1
Vav2	Tmc3	Hars2	Pcsk5
Vipr1	Tmc5	Haus4	Pde4b
Vmac	Tmcc3	Hbb-bt	Pde4d
Vmo1	Tmco4	Hc	Pdgfc
Vwa3b	Tmem154	Hcfc1r1	Pdgfra
Vwce	Tmem252	Hcn2	Pdia3
Wasf1	Tmem26	Hcrtr2	Pdk3
Wdr19	Tmem39a	Hdac11	Pdk4
Wdr76	Tmem56	Hdac7	Pdlim1
Wdr81	Tmem71	Hdac9	Pdlim7
Wdyhv1	Tmem87b	Hddc3	Pdp1
Wnt2	Tmprss7	Hdhd2	Pdss1
Wnt5b	Tnf	Hdhd3	Pdzrn3
Wnt9a	Tnfaip3	Hebp1	Per1
Wwc1	Tnfrsf12a	Hectd2os	Pf4
Xkr8	Tnfrsf1b	Hecw2	Pfkfb3
Xkr9	Tnfrsf22	Hemk1	Pfkfb4
Yeats2	Tnfrsf23	Heph	Pfkp
Ypel3	Tnfrsf9	Herc2	Pgd
Zap70	Tnfsf9	Herc6	Pglyrp1
Zbtb12	Tnip1	Hes6	Pgm1
Zbtb14	Tnip2	Hexa	Pgm3
Zbtb18	Tnip3	Hexb	Pgs1
Zbtb26	Tnks1bp1	Hexim1	Phf10
Zbtb33	Tox4	Hgd	Phf13
Zbtb4	Tpd52	Hgfac	Phip
Zdhhc1	Tpd52l1	Hhex	Pi15
Zdhhc14	Tpm4	Hibadh	Pi4k2b
Zer1	Traf6	Hibch	Picalm
Zfp128	Trafd1	Hikeshi	Piga
Zfp174	Trappc11	Hist1h2bc	Pigm
Zfp219	Trem1	Hk3	Pik3ip1
Zfp354a	Trib2	Hlf	Pik3r1
Zfp354b	Trim12a	Hmcn1	Pik3r5
Zfp385b	Trim12c	Hmgcs2	Pim1
Zfp41	Trim30a	Hnf1aos1	Pin1
Zfp442	Trim30d	Hnf1aos2	Piwil2
Zfp444	Trim46	Hnf4aos	Pklr
Zfp454	Trim6	Hnmt	Pkm
Zfp467	Trip10	Homer2	Pla2g12a
Zfp493	Trmt61b	Hoxb3	Pla2g7
Zfp503	Trp53inp1	Hpd	Plac8
Zfp521	Trp63	Hpgd	Plat
Zfp637	Tspan5	Hpgds	Platr22
Zfp692	Tspyl2	Hpn	Plaur
Zfp707	Tsr1	Hps5	Plcl1
Zfp710	Ttc39b	Hpse	Plec
Zfp750	Ttll11	Hrg	Plek
Zfp760	Tub	Hs1bp3	Plekha1
Zfp866	Tubb2a	Hs3st6	Plekhh1
Zfp873	Tubb6	Hscb	Plekhm2
Zfp931	Tut4	Hsd11b1	Plekhm3
Zfp932	Txnip	Hsd17b10	Plin2
Zfp964	Ubd	Hsd17b11	Plin4
Zfp974	Ube2e2	Hsd17b4	Plk4
Zfp983	Ube2s	Hsd17b6	Plpp1
Zfpm1	Uck2	Hsd3b2	Plpp5
Zfyve1	Unc45b	Hsd3b3	Plrg1
Zhx3	Upp1	Hsd3b5	Pls1
Zkscan7	Usb1	Hsdl2	Plscr1
Zmat1	Usp18	Hsf2	Pmaip1
Zmynd8	Usp53	Hspa12a	Pmepa1
	Utp14a	Hspa12b	Pmp22
	Vcan	Hspa1b	Pnldc1
	Vdr	Hspg2	Pnpla3
	Vnn3	Hsph1	Pnpla5
	Wdr26	Htra1	Pnrc1
	Wfdc17	Htra2	Polr3d
	Wfdc2	Hykk	Pou2f2
	Wisp1	Iah1	Pou6f1
	Xaf1	Icos	Ppip5k1
	Xbp1	Idh1	Ppm1l
	Xdh	Idh2	Ppp1r15a
	Xpo5	Idnk	Ppp1r32
	Yrdc	Ido2	Ppp2cb
	Zbp1	Ifi203	Ppp2r1a
	Zbtb7c	Ifi208	Ppp2r3c
	Zc3h12a	Ifi213	Ppp4r1
	Zc3h13	Ifi27l2a	Pprc1
	Zc3h7a	Ifi44	Pqlc2
	Zdhhc20	Ifit1	Prag1
	Zfp202	Ifit2	Prdm4
	Zfp280c	Ifit3	Prg4
	Zfp330	Ifit3b	Prickle2
	Zfp36	Ifitm10	Prkab1
	Zfp36l1	Ifrd2	Prkab2
	Zfp40	Ift122	Prkch
	Zfp462	Ift140	Prkx
	Zfp689	Igf2r	Prmt1
	Zfp715	Igfals	Procr
	Zfp811	Igfbp2	Prok2
	Zfp9	Igha	Prox1os
	Zfp949	Ighd	Prrg4
	Zfp995	Igip	Prss16
	Znfx1	Igkc	Psat1
	Zscan25	Igsf10	Psmd8
	Zswim4	Igtp	Pspc1
		Ihh	Pstpip1
		Ikzf3	Ptar1
		Il15	Ptbp1
		Il17rb	Ptbp2
		Il17rc	Ptges
		Il18	Ptgfrn
		Il1rap	Ptgs2
		Il27ra	Ptpn12
		Ildr2	Ptpn2
		Impa1	Ptpn21
		Impa2	Ptpn23
		Inf2	Ptprn2
		Inhbc	Ptrh1
		Inmt	Ptx3
		Inpp4b	Pvr
		Invs	Pyroxd1
		Iqcc	Qrsl1
		Iqce	Qsox2
		Irf1	Qtrt1
		Irf3	Rab30
		Irf5	Rab31
		Irf9	Rab33b
		Irgm2	Rab34
		Islr	Rab37
		Isoc1	Rab4a
		Isoc2a	Rad17
		Isoc2b	Rad18
		Itga10	Ralb
		Itga8	Ralgapa2
		Itgae	Ralgds
		Itgax	Ramp3
		Itm2b	Rap1b
		Itpka	Rap1gap2
		Itpr2	Rasd1
		Itpr3	Rasgrp4
		Ivd	Rasip1
		Ivns1abp	Rasl10b
		Iyd	Rassf1
		Izumo4	Rassf10
		Jchain	Rassf2
		Jmjd8	Rbbp6
		Josd2	Rbm12
		Kank1	Rbm15
		Kank2	Rbm3
		Kank3	Rbm48
		Kansl1l	Rbmx
		Kbtbd12	Rbmx2
		Kcna2	Rcan1
		Kcnj10	Rcan2
		Kcnj16	Rccd1
		Kcnk10	Rcl1
		Kcnk5	Rcn2
		Kcnn1	Rdh13
		Kcnn2	Reep2
		Kcp	Reg3b
		Kctd11	Reg3g
		Kctd12b	Rela
		Kctd2	Relb
		Kctd21	Rell1
		Kdr	Reps1
		Keg1	Ret
		Khdrbs3	Retnlg
		Kif12	Retreg1
		Kif3c	Rflnb
		Kifc2	Rfxank
		Kifc3	Rgcc
		Kit	Rgs1
		Klb	Rgs16
		Klc4	Rgs2
		Klf12	Rgs4
		Klf13	Rgs8
		Klf15	Rhbdd1
		Klhdc7a	Rhbdf1
		Klhl13	Rhbdf2
		Klhl22	Rhob
		Klhl23	Rhoc
		Klhl3	Rhof
		Klhl36	Rhoj
		Klkb1	Rhoq
		Klra2	Rian
		Klrc1	Ric8a
		Klrk1	Rint1
		Kng1	Ripor2
		Knop1	Ripply1
		Kntc1	Rlf
		Kptn	Rlim
		Krt7	Rmnd5a
		Krtcap3	Rnd1
		Kyat1	Rnd2
		Kynu	Rnf122
		L2hgdh	Rnf125
		L3hypdh	Rnf138rt1
		Lactb	Rnf144a
		Lactb2	Rnf185
		Lad1	Ror1
		Lage3	Rpa2
		Lair1	Rpl22l1
		Lama1	Rpl3
		Lama3	Rpl36al
		Lama4	Rpn1
		Lamb2	Rps6ka3
		Lamc3	Rps6ka4
		Lap3	Rps6kl1
		Lck	Rras
		Lcmt1	Rrm2
		Ldah	Rrp12
		Ldlrad3	Rrp1b
		Lect2	Rsad1
		Letm2	Rsph4a
		Lfng	Rtn4rl2
		Lgals1	Rundc3b
		Lgr5	Runx1
		Lhfpl2	S100a11
		Lhpp	S100a6
		Lhx2	S100a8
		Lifr	S100a9
		Lilra5	S1pr2
		Lima1	S1pr3
		Limd2	Saa1
		Lin7a	Saa2
		Lipa	Saa3
		Lipe	Samd10
		Lipg	Samd4b
		Lipt1	Samsn1
		Lman2l	Sat1
		Lmo2	Satb1
		Lmo7	Satb2
		Lmod2	Sav1
		Lor	Sbno2
		Loxl3	Sbsn
		Lpin2	Scara5
		Lrat	Scd1
		Lrit1	Scn5a
		Lrit2	Scn8a
		Lrp2bp	Scrg1
		Lrp3	Sdad1
		Lrp4	Sdccag8
		Lrrc3	Sdf2l1
		Lrrc45	Sdsl
		Lrrc51	Sebox
		Lrrc56	Sec1
		Lrrc61	Sec11c
		Lrrd1	Sec13
		Lrrn4	Sec22b
		Lrtm1	Sec23b
		Lsm6	Sec24d
		Lst1	Sec61a1
		Ltbp3	Sec61b
		Ltbp4	Sec61g
		Lum	Sele
		Ly86	Selenok
		Ly9	Selenos
		Lynx1	Sell
		Lyrm7	Selp
		Lyrm9	Sema3a
		Lyz2	Sema3b
		Lzts2	Sema3e
		Lzts3	Sema3f
		Macrod1	Sema4c
		Madd	Sema4d
		Maf	Sema6b
		Mafb	Sema7a
		Magix	Serp1
		Mamdc2	Serpina12
		Mamdc4	Serpina3c
		Maml2	Serpina3f
		Man2a2	Serpina3i
		Maob	Serpina3k
		Map2	Serpina3m
		Map2k6	Serpina3n
		Map3k12	Serpina5
		Map3k13	Serpinb6b
		Map3k21	Serpine1
		Map3k4	Sertad1
		Map4k2	Sertad4
		Mapk15	Setbp1
		Mapk3	Setd7
		Mapk8ip1	Setx
		Mapre2	Sez6l2
		Mapt	Sfpq
		Marc1	Sft2d3
		Marc2	Sftpd
		Marf1	Sfxn3
		Marveld1	Sgk3
		Masp2	Sgms1
		Mavs	Sgsm1
		Mbd4	Sh2d4b
		Mbl2	Sh2d5
		Mblac2	Sh3bp4
		Mccc1	Sh3pxd2b
		Mccc2	Shc1
		Mcee	Shd
		Mcm10	Shroom1
		Mcrip2	Siah1a
		Mecom	Siah1b
		Mef2c	Sik1
		Megf6	Skil
		Meiob	Slamf9
		Meis1	Slc10a3
		Mertk	Slc10a6
		Metrn	Slc11a2
		Mettl17	Slc12a4
		Mettl23	Slc13a5
		Mettl26	Slc15a3
		Mettl7a1	Slc16a1
		Mettl7b	Slc16a3
		Mettl8	Slc16a6
		Mfap3l	Slc17a9
		Mfsd13a	Slc1a1
		Mfsd3	Slc1a5
		Mfsd4b3	Slc20a1
		Mfsd7a	Slc22a21
		Mfsd8	Slc22a3
		Mgll	Slc25a18
		Mgme1	Slc25a24
		Mgmt	Slc25a28
		Mgst3	Slc25a47
		Mia3	Slc25a51
		Mief2	Slc26a8
		Miga2	Slc28a2
		Mill2	Slc2a1
		Mindy4	Slc2a3
		Mipep	Slc30a10
		Mipol1	Slc30a4
		Mkks	Slc30a7
		Mllt3	Slc34a2
		Mlph	Slc35b1
		Mmaa	Slc35b3
		Mmab	Slc35e4
		Mmd	Slc35g2
		Mmd2	Slc36a2
		Mme	Slc36a4
		Mmp15	Slc37a1
		Mmp19	Slc38a2
		Mmrn2	Slc39a10
		Mn1	Slc39a14
		Mnd1	Slc39a6
		Mndal	Slc39a7
		Mob3b	Slc3a2
		Mov10	Slc41a1
		Mpc2	Slc41a2
		Mplkip	Slc51b
		Mpp1	Slc6a8
		Mpp4	Slc7a1
		Mpst	Slc7a11
		Mpzl2	Slc7a6
		Mras	Slco4c1
		Mrc1	Slfn1
		Mrc2	Slfn2
		Mrnip	Slfn4
		Mroh6	Slpi
		Mroh7	Slx4
		Mrpl12	Smad1
		Mrpl14	Smap1
		Mrpl15	Smim3
		Mrpl34	Smn1
		Mrpl49	Smoc2
		Mrps25	Smox
		Mrps35	Snapc1
		Mrps36	Snhg15
		Mrvi1	Snhg3
		Ms4a1	Snhg5
		Ms4a7	Snhg6
		Msh3	Snhg9
		Msh5	Sntb2
		Msmp	Snx10
		Msrb1	Snx18
		Mtcl1	Snx7
		Mterf2	Soat2
		Mtfp1	Socs1
		Mthfd1	Socs2
		Mtmr7	Socs3
		Mto1	Socs6
		mt-Rnr1	Sod2
		mt-Rnr2	Sorcs2
		Mtss1l	Sowahb
		mt-Ti	Sowahc
		mt-Tm	Sox4
		Mtx3	Sox9
		Mug1	Spata24
		Mug2	Spata5
		Mup2	Spata7
		Mus81	Spcs2
		Mx1	Spcs2-ps
		Mxra7	Spcs3
		Mycl	Specc1
		Mycn	Sphk1
		Myct1	Spindoc
		Myh11	Spink1
		Myh14	Spire1
		Myl6b	Spn
		Myl9	Spon1
		Mylk	Sppl3
		Mylk3	Spred3
		Mylpf	Spry2
		Myo1e	Spryd3
		Myo9a	Spty2d1
		Myof	Sqle
		Mypop	Sra1
		Myzap	Src
		Mzf1	Srek1
		N4bp2l1	Srgn
		Naa10	Srp19
		Naa60	Srp54c
		Naaa	Srp9
		Naalad2	Srpr
		Naaladl2	Srprb
		Nab2	Srrm4
		Nadk	Srrm4os
		Nadk2	Ssr1
		Nadsyn1	Ssr2
		Naglu	Ssr3
		Nap1l3	Ssx2ip
		Naprt	St5
		Nat1	St7
		Nat8f1	St8sia1
		Nbeal2	St8sia3
		Ncald	Stag1
		Ncam2	Stam2
		Ncbp2	Stat3
		Nck2	Stc1
		Nckap5	Stc2
		Ndfip1	Steap1
		Ndrg2	Steap4
		Ndrg3	Stfa2
		Ndufaf6	Stfa2l1
		Ndufs7	Stfa3
		Neb	Stk17b
		Necab1	Stk19
		Nectin3	Stt3b
		Neil1	Stx11
		Nes	Stx12
		Nfic	Stx18
		Nfix	Stx1b
		Ngef	Stx3
		Ngfr	Stx6
		Nhej1	Suco
		Nicn1	Sult1e1
		Nipal3	Surf4
		Nipsnap1	Svep1
		Nit1	Swsap1
		Nit2	Sybu
		Nkd1	Syn2
		Nlrp1a	Synpo
		Nlrp1b	Synpo2l
		Nlrp6	Sys1
		Nme4	Syt12
		Nmrk1	Syvn1
		Noa1	Tab2
		Noct	Tab3
		Notum	Tacc2
		Notumos	Taf1d
		Nox4	Taf2
		Noxo1	Taf4b
		Npr1	Taf9b
		Npr2	Tanc1
		Nprl2	Tanc2
		Nqo1	Tank
		Nqo2	Tas1r3
		Nr0b2	Tasp1
		Nr1h4	Tat
		Nr1h5	Tatdn2
		Nr1i3	Tax1bp3
		Nr2f2	Tbc1d15
		Nr2f6	Tbc1d2
		Nr3c2	Tbc1d24
		Nrarp	Tbcb
		Nrep	Tbk1
		Nrn1	Tbl1xr1
		Nrxn1	Tbl2
		Nsun4	Tbrg1
		Nt5dc2	Tbx2
		Nthl1	Tceal5
		Ntm	Tceal8
		Ntn4	Tceal9
		Ntpcr	Tcerg1
		Nuak2	Tchh
		Nudcd3	Tcim
		Nudt1	Tcte2
		Nudt13	Tctex1d2
		Nxpe2	Tctn3
		Nynrin	Tdg
		Oaf	Tead1
		Oas1a	Tead4
		Oas1b	Tecpr2
		Oat	Ten1
		Ociad2	Tes
		Ocln	Tesmin
		Ogn	Tex30
		Oit3	Tfe3
		Olfm2	Tfrc
		Olfm3	Tg
		Olfml1	Tgfb3
		Olfr1033	Tgfbr1
		Olfr1034	Tgfbr2
		Oma1	Tgfbr3l
		Ophn1	Tgif1
		Ormdl1	Tgm2
		Osbp2	Tha1
		Osbpl1a	Thbd
		Osbpl5	Thbs1
		Osgep	Thrsp
		Otc	Tifa
		Otub2	Timp1
		Otulinl	Tiparp
		Oxct1	Tjap1
		Oxld1	Tjp2
		P2rx3	Tkfc
		P2ry1	Tle3
		P2ry12	Tlk2
		P2ry13	Tlnrd1
		P2ry4	Tlr13
		P2ry6	Tlr2
		P3h2	Tm4sf20
		Pabpc4l	Tma16
		Pabpn1	Tmc3
		Pafah2	Tmc5
		Pah	Tmco6
		Pamr1	Tmed2
		Pank1	Tmed3
		Paox	Tmed4
		Papss2	Tmed5
		Paqr4	Tmed7
		Paqr7	Tmed9
		Paqr8	Tmem100
		Pard3bos3	Tmem110
		Pard6a	Tmem119
		Parp1	Tmem154
		Parp12	Tmem161b
		Parp14	Tmem171
		Parp16	Tmem181a
		Pask	Tmem184c
		Pax5	Tmem189
		Pbld1	Tmem212
		Pbld2	Tmem214
		Pcbd1	Tmem251
		Pcbd2	Tmem252
		Pcca	Tmem258
		Pcdh12	Tmem263
		Pcdh18	Tmem268
		Pck1	Tmem39a
		Pclo	Tmem62
		Pcmtd1	Tmem71
		Pcmtd2	Tmem87b
		Pcolce2	Tnc
		Pcp4l1	Tnf
		Pcsk4	Tnfaip2
		Pcsk7	Tnfaip3
		Pctp	Tnfaip6
		Pcyox1	Tnfrsf10b
		Pde4a	Tnfrsf12a
		Pde4c	Tnfrsf1b
		Pde7b	Tnfrsf22
		Pde8b	Tnfrsf23
		Pde9a	Tnfrsf9
		Pdgfb	Tnfsf11
		Pdgfd	Tnfsf14
		Pdilt	Tnip1
		Pdk2	Tnip2
		Pdlim5	Tomm34
		Pdxk	Tox2
		Pdzd4	Tpd52
		Pdzk1	Tpd52-ps
		Pdzk1ip1	Tprn
		Pecr	Trabd
		Peg3	Traf3
		Pemt	Traf3ip2
		Per3	Traf6
		Pex10	Traf7
		Pex26	Traip
		Pex6	Trak2
		Pfkfb1	Tram1
		Pfkm	Trappc11
		Pgap1	Trat1
		Pgghg	Trem1
		Pgm2l1	Trem3
		Pgm5	Treml2
		Pgrmc1	Trib2
		Phf11b	Trim13
		Phf19	Trim3
		Phf7	Trim39
		Phka2	Trim46
		Phlda1	Trim6
		Phyhd1	Trim7
		Pianp	Trip6
		Piezo2	Trmt6
		Pigh	Trmt61a
		Pigr	Trmt61b
		Pigu	Trp53i11
		Pigyl	Trp53inp1
		Pik3c2b	Trp63
		Pik3r2	Trpc1
		Pilrb1	Trub2
		Pilrb2	Tsc22d2
		Pim2	Tspan9
		Pip4k2b	Tspyl2
		Pipox	Tsr1
		Pitpnm2	Ttc25
		Pkhd1	Ttc39a
		Pkhd1l1	Ttc39aos1
		Pkn3	Ttc6
		Pknox2	Ttc9
		Pkp4	Ttll11
		Pla2g15	Tub
		Pla2g4a	Tuba1c
		Pla2r1	Tubb2a
		Plau	Tubb6
		Plcb1	Tusc3
		Plcb3	Txndc11
		Plcxd1	Uba5
		Plcxd2	Ube2g2
		Pld4	Ube2j2
		Pld6	Ube2n-ps1
		Plekha2	Uck2
		Plekha6	Ufd1
		Plekhb1	Ufl1
		Plekhf1	Ufm1
		Plekhg5	Uggt2
		Plekhh2	Ung
		Plekhn1	Uso1
		Plet1os	Usp53
		Plk5	Utp14b
		Plod1	Vangl1
		Plp1	Vat1
		Plppr2	Vcan
		Plppr5	Vdr
		Plscr2	Vill
		Plscr4	Vmp1
		Plxdc1	Vopp1
		Plxna4	Vps37c
		Plxnb2	Vtn
		Plxnc1	Vwa2
		Plxnd1	Vxn
		Pnkd	Wars
		Podxl	Wdr45b
		Pola1	Wdr5b
		Pold1	Wfdc12
		Polg2	Wfdc2
		Poli	Wfikkn1
		Polk	Wfs1
		Polr3g	Wipi1
		Pomgnt2	Wisp1
		Pomt1	Wnt4
		Pon1	Wnt5a
		Pon3	Wsb2
		Ppara	Xbp1
		Ppargc1a	Xpa
		Ppargc1b	Xpnpep1
		Ppcdc	Xpo4
		Ppdpf	Xpo5
		Ppfia2	Xrcc2
		Ppfibp2	Xylt1
		Ppl	Yipf5
		Ppm1k	Ypel2
		Ppm1m	Ypel4
		Ppp1r14a	Yrdc
		Ppp1r16b	Zbtb10
		Ppp1r1b	Zbtb21
		Ppp1r3b	Zbtb25
		Ppp1r3c	Zbtb45
		Ppp1r3e	Zbtb7c
		Ppp2r5e	Zc3h12a
		Ppp4r4	Zc3h13
		Ppp5c	Zc3h6
		Prdm16	Zc3h7a
		Prdx2	Zdhhc24
		Prdx6	Zfand2a
		Prelp	Zfp119a
		Prex1	Zfp13
		Prex2	Zfp131
		Prim1	Zfp202
		Prkag2	Zfp217
		Prkcb	Zfp280d
		Prkcz	Zfp292
		Prkd3	Zfp40
		Prkra	Zfp462
		Prlr	Zfp513
		Prob1	Zfp52
		Proc	Zfp580
		Proca1	Zfp608
		Prodh	Zfp618
		Prodh2	Zfp64
		Prok1	Zfp641
		Proser3	Zfp653
		Proz	Zfp746
		Prps2	Zfp777
		Prr36	Zfp800
		Prss23	Zfp810
		Prss36	Zfp850
		Prss53	Zfp9
		Prss8	Zfp949
		Prtn3	Zfp995
		Psen2	Zkscan6
		Psmb9	Zmat3
		Pstk	Zmpste24
		Ptcd3	Zpr1
		Pter	Zscan25
		Ptgds	Zscan29
		Ptgfr	Zswim4
		Ptgr1
		Ptgr2
		Ptgs1
		Pth1r
		Ptk2b
		Ptms
		Ptp4a3
		Ptpn18
		Ptprb
		Ptprd
		Ptprf
		Ptprs
		Ptprt
		Pts
		Pusl1
		Pvrig
		Pwwp2b
		Pxdn
		Pxmp2
		Pycrl
		Pygb
		Pyurf
		Qdpr
		Rab11fip4
		Rab13
		Rab17
		Rab27b
		Rab32
		Rab3a
		Rab3il1
		Rab6b
		Rad23a
		Rad9b
		Raet1d
		Rai2
		Ralgps1
		Ralgps2
		Ramp1
		Ranbp3l
		Rap1gap
		Rap1gds1
		Rapgef3
		Rapgef4
		Rapgef4os1
		Rara
		Rarg
		Rasal2
		Rasal3
		Rasgrf2
		Rasgrp1
		Rasgrp2
		Rasgrp3
		Rasl2-9
		Rassf7
		Rassf9
		Rbp1
		Rbp4
		Rcn1
		Rcn3
		Rdh16
		Rdh16f2
		Rdh5
		Rdh7
		Rdh9
		Rdm1
		Rdx
		Rec8
		Reep6
		Retreg2
		Retsat
		Rexo5
		Rfng
		Rftn2
		Rfx4
		Rgl3
		Rgn
		Rgs10
		Rgs3
		Rgs7bp
		Rhbg
		Rhobtb2
		Rhot2
		Rida
		Rilp
		Rims3
		Ripply3
		Rita1
		Rmc1
		Rmdn1
		Rmdn2
		Rmi1
		Rmnd1
		Rnase13
		Rnase4
		Rnaseh2c
		Rnf123
		Rnf128
		Rnf135
		Rnf150
		Rnf152
		Rnf157
		Rnf213
		Rnf43
		Rnf5
		Robo1
		Robo4
		Ropn1l
		Rpgrip1
		Rpgrip1l
		Rph3al
		Rprd1a
		Rslcan18
		Rsrp1
		Rtkn
		Rtn1
		Rtn4
		Rtn4rl1
		Rtp3
		Rtp4
		Rubcn
		Rufy4
		Rxrg
		S1pr5
		Saa4
		Samd12
		Sar1b
		Sardh
		Sass6
		Scap
		Scarb1
		Scarf1
		Scimp
		Scnn1a
		Scrn2
		Sdc2
		Sdc3
		Sdhaf4
		Sdr9c7
		Sec14l1
		Sec14l2
		Sec14l4
		Sec16b
		Sectm1a
		Selenbp1
		Selenbp2
		Selenow
		Sema3c
		Sema4g
		Sema5a
		Sema5b
		Sema6a
		Senp8
		Sephs2
		Sepsecs
		Serf1
		Serpina6
		Serpinb8
		Serpind1
		Serpine2
		Sesn3
		Setd3
		Sfxn2
		Sfxn5
		Sgk2
		Sgms2
		Sgsm2
		Sh2d4a
		Sh3d19
		Sh3d21
		Sh3glb2
		Sh3tc2
		Shank2
		Shf
		Shld2
		Shmt1
		Shmt2
		Siae
		Sigirr
		Siglec1
		Sigmar1
		Sirpa
		Sirt3
		Sirt4
		Sirt7
		Siva1
		Skida1
		Slamf8
		Slc10a1
		Slc10a5
		Slc12a9
		Slc13a2
		Slc13a3
		Slc14a1
		Slc16a10
		Slc16a12
		Slc16a2
		Slc16a5
		Slc16a7
		Slc16a9
		Slc17a3
		Slc17a8
		Slc19a1
		Slc1a2
		Slc22a1
		Slc22a18
		Slc22a26
		Slc22a27
		Slc22a28
		Slc22a30
		Slc22a4
		Slc22a7
		Slc25a10
		Slc25a13
		Slc25a19
		Slc25a23
		Slc25a26
		Slc25a32
		Slc25a34
		Slc25a35
		Slc25a48
		Slc26a1
		Slc26a10
		Slc26a4
		Slc27a1
		Slc27a2
		Slc27a5
		Slc29a1
		Slc29a2
		Slc2a13
		Slc2a2
		Slc2a5
		Slc2a8
		Slc2a9
		Slc31a1
		Slc35e2
		Slc35e3
		Slc37a2
		Slc38a3
		Slc39a2
		Slc39a5
		Slc39a8
		Slc3a1
		Slc40a1
		Slc44a3
		Slc46a1
		Slc46a3
		Slc47a1
		Slc4a3
		Slc4a9
		Slc5a3
		Slc5a6
		Slc6a13
		Slc6a16
		Slc6a6
		Slc6a9
		Slc8a1
		Slc8b1
		Slc9a3r2
		Slc9a9
		Slco1a1
		Slco1a4
		Slco1b2
		Slfn5
		Slfn9
		Slit1
		Slx1b
		Smad9
		Smarca2
		Smarcal1
		Smarcb1
		Smarcd2
		Smarcd3
		Smim1
		Smim10l1
		Smim13
		Smim22
		Smim4
		Smpd2
		Sms
		Snap47
		Snca
		Sned1
		Snn
		Snta1
		Sntg2
		Snx14
		Snx15
		Snx21
		Snx32
		Sod3
		Sorbs2
		Sorbs3
		Sord
		Sox12
		Sox18
		Sox5
		Sp100
		Sp110
		Spag4
		Spata22
		Spata2l
		Spc24
		Spc25
		Spef1
		Spib
		Spice1
		Spon2
		Sppl2b
		Sprn
		Spsb4
		Sptbn2
		Srbd1
		Srd5a1
		Srd5a2
		Srgap2
		Srgap3
		Srl
		Srpx2
		Srr
		Ss18l1
		Ssbp3
		Sspn
		Sstr2
		St3gal2
		St3gal3
		St6galnac2
		St6galnac6
		St8sia4
		Stab2
		Stard5
		Stard8
		Stard9
		Stat1
		Stbd1
		Steap3
		Stip1
		Stk16
		Stmn1
		Stoml2
		Stradb
		Stx2
		Stxbp1
		Stxbp4
		Sucnr1
		Suds3
		Sulf2
		Sult1c2
		Sult1d1
		Sult2a7
		Sult2a8
		Sult5a1
		Suox
		Supt3
		Susd2
		Susd4
		Svip
		Syce2
		Syde2
		Syn1
		Syne1
		Syne2
		Syne3
		Synpo2
		Syt1
[truncated: 310 more rows]

## Sheet: Fig1D
HNF4α-dependent downregulated genes 8h after CLP (HOMER analysis)	HNF4α-dependent downregulated genes 24h after CLP (HOMER analysis)
1700003E16Rik	1190007I07Rik
1700008J07Rik	1700008J07Rik
1810034E14Rik	1810034E14Rik
2500004C02Rik	2210408F21Rik
2610528J11Rik	2500004C02Rik
2700049A03Rik	2610528J11Rik
3110045C21Rik	3110045C21Rik
5930430L01Rik	4930404H11Rik
9430015G10Rik	A430035B10Rik
Aatk	AA986860
Abcb6	Aadac
Abcc6	Aadat
Abcd2	Aars2
Abhd15	Aatk
Abhd8	Abat
Acad12	Abca8a
Acp2	Abcb11
Adamts7	Abcb6
Adgra2	Abcc6
Adh6-ps1	Abcd2
Afp	Abhd15
Ajuba	Abhd2
Aldh8a1	Abhd8
Alkbh7	Acaa1a
Amot	Acaa1b
Ankrd9	Acad12
Anks4b	Acp2
Ap3m1	Acsm1
Apol7a	Acy1
Aqp11	Adamts7
Ar	Adcy4
Atp2b2	Adgrv1
Atxn2	Adh6-ps1
B4galnt3	Aip
Bcar3	Ak4
Bmp2	Akr1c20
Btbd6	Akr1e1
C030006K11Rik	Albfm1
C5ar2	Aldh1a7
C730027H18Rik	Aldh1b1
C77080	Aldh5a1
Capn8	Aldh8a1
Car5a	Alkbh7
Ccdc141	Amt
Ccdc151	Angpt1
Ccdc8	Ankrd9
Ccdc85c	Anks4b
Cdk18	Anp32a
Cenpa	Ap1g2
Chrna2	Aplp2
Ckb	Apol7a
Cldn3	Aqp11
Clec4g	Ar
Clec9a	Arhgap24
Clmn	Arhgef39
Cpn2	Asb2
Cxcl12	Asgr2
Cyp2c39	Asic5
Cyp3a13	Aspdh
Cys1	Atp2b2
D630039A03Rik	Atp6v0d2
Dgkq	AW549542
Dhrs3	Azgp1
Dhtkd1	Bbox1
Disp2	Bcar3
Dll4	Bche
Dnase1	Bco2
Entpd8	Bhmt
Epha1	Bik
Fads2	Bin2
Fam117a	Bmp2
Fam131c	Bmp4
Fam13a	Bmp7
Fam214a	C5ar2
Fam3a	C730027H18Rik
Fam53b	C9
Fam72a	Calhm6
Fastkd1	Camk1
Fbxo21	Capn11
Fgd4	Car3
Fign	Car5a
Flt3l	Cat
Fmo4	Cbs
Foxq1	Ccdc141
Gimd1	Ccdc151
Gltpd2	Ccdc85c
Gm32511	Cd180
Gm3336	Cd4
Gmnn	Cd48
Gnat2	Cd72
Gne	Cdk5
Gnpda1	Cenpa
Gprin3	Cenpx
Grb7	Cep72
Gtf2i	Ces1b
Gys2	Ces1d
Hacd4	Ces1e
Hal	Cfhr1
Hes1	Cfhr2
Hes6	Chrna2
Hist1h1d	Chrnb2
Hook2	Ckb
Hs1bp3	Clcn2
Hscb	Clec2h
Hspa12a	Clec4a2
Hyal1	Clec4f
Ido2	Clec4g
Inhbc	Clec9a
Josd2	Clmn
Kdm1b	Cmpk2
Keg1	Cnmd
Lasp1	Col18a1
Lhfpl2	Col24a1
Lims2	Col4a5
Lipe	Col6a1
Lipt1	Copz2
Lrp3	Cpn2
Lrrc45	Cracr2b
Lrrc56	Creg1
Lrrc75a	Crocc
Marveld1	Cth
Mettl7b	Cxcl12
Mettl8	Cyp1a2
Mfsd13a	Cyp2a22
Mib2	Cyp2a4
Mov10	Cyp2a5
Mrpl34	Cyp2c29
Mrpl49	Cyp2c37
Msh3	Cyp2c38
Mtfp1	Cyp2c39
Myo1e	Cyp2c50
Myorg	Cyp2c54
Myrf	Cyp2c55
Naprt	Cyp2c67
Nckipsd	Cyp2c68
Nectin2	Cyp2c69
Neil1	Cyp2d10
Nr0b2	Cyp2d26
Nr1i2	Cyp2g1
Nr2f2	Cyp3a11
Ntn3	Cyp3a13
Ogg1	Cyp3a25
Pacc1	Cyp3a59
Palm	Cyp4a10
Pbld1	Cyp4a14
Pbx2	Cyp4a31
Pcbp4	Cyp4f14
Pck1	Cyp8b1
Pcmtd2	Cys1
Pde4a	D630024D03Rik
Pde5a	D630039A03Rik
Pdzk1	Daam1
Per3	Dalrd3
Phldb3	Ddt
Pik3c2b	Dennd4b
Pla2g15	Dera
Plcxd2	Dgka
Plxnd1	Dhrs3
Pnkd	Dhtkd1
Pomgnt2	Dhx58
Pomk	Disp2
Ppp1r9a	Dmpk
Prkag2	Dpp7
Proser3	Dpyd
Prrg2	Dsg2
Pth1r	Dtx3l
Ptk2b	Dut
Ptk6	Dzank1
Pxdn	Ehhadh
Rab6b	Emc9
Ralgps1	Engase
Ralgps2	Enpp3
Rasal2	Enpp6
Reep6	Entpd6
Rtp3	Entpd8
Selenoi	Epb41l1
Sesn3	Ethe1
Shf	Etnk2
Sigmar1	Eva1b
Slc10a5	Exd1
Slc25a45	F13b
Slc26a1	F5
Slc29a1	F7
Slc29a3	F9
Slc2a4rg-ps	Fads2
Slc3a1	Fah
Slc40a1	Fam117a
Slc5a6	Fam13a
Slc9a3r2	Fam214a
Smad9	Fam81a
Smpd3	Fam89a
Spata2l	Farp2
Syne3	Fastkd1
Syt11	Fbln5
Sytl4	Fbxo21
Tango2	Fbxo3
Tbc1d16	Fbxo40
Tedc2	Fcgr1
Tef	Fcgrt
Thnsl1	Fgd4
Tlr12	Fhl1
Tlr5	Fign
Tmem25	Flt3l
Tmem41a	Fmo5
Tmem8b	Foxa1
Tob1	Foxo4
Tpcn1	Foxq1
Tspan18	Ftcd
Usp40	Fxyd1
Vwce	Gabarapl1
Zbtb4	Gal3st1
Zfp128	Gamt
Zfp174	Gem
Zfp219	Gjc2
Zfp521	Gltpd2
Zfp707	Gm15408
Zfp760	Gm32511
Zkscan7	Gm4788
	Gm5424
	Gm6614
	Gne
	Gpat2
	Gpr12
	Gprin3
	Gpt
	Gsta3
	Gstk1
	Gsto1
	Gtf2i
	Gtf3a
	Gys2
	H2-DMb1
	Haao
	Hacd4
	Hal
	Hao1
	Heph
	Herc6
	Hes6
	Hist1h2bc
	Hmgcs2
	Hpgd
	Hpgds
	Hpn
	Hrg
	Hs1bp3
	Hscb
	Hsd3b2
	Hspa12a
	Idh1
	Ido2
	Ifi208
	Ifit3
	Ifit3b
	Ifitm10
	Ifrd2
	Igfbp2
	Ihh
	Inhbc
	Islr
	Isoc2a
	Itgax
	Itm2b
	Iyd
	Jchain
	Josd2
	Keg1
	Kif12
	Kif3c
	Klc4
	Klhl22
	Klrc1
	Kng1
	Krt7
	Kyat1
	Kynu
	Lair1
	Lama1
	Lamb2
	Lhfpl2
	Lhx2
	Limd2
	Lipe
	Lipt1
	Lmo2
	Lmod2
	Lrit1
	Lrp2bp
	Lrp3
	Lrrc45
	Lrrc51
	Lrrc56
	Lrrc61
	Lrtm1
	Ltbp3
	Mamdc2
	Map2k6
	Map4k2
	Marveld1
	Mccc2
	Metrn
	Mettl7a1
	Mettl7b
	Mettl8
	Mfsd13a
	Mov10
	Mrpl34
	Mrpl49
	Mrps35
	Msh3
	Mtfp1
	Mthfd1
	Mx1
	Myct1
	Mylk
	Mylpf
	Myo1e
	Myorg
	Myzap
	Mzf1
	Nadk
	Nadk2
	Naprt
	Ncam2
	Neil1
	Nkd1
	Noct
	Nr0b2
	Nr1h4
	Nr2f2
	Ntn3
	Nynrin
	Olfm3
	Otc
	Pabpn1
	Pacc1
	Pamr1
	Pbld1
	Pck1
	Pcmtd2
	Pcsk7
	Pde4a
	Pdzk1
	Per3
	Pgrmc1
	Phka2
	Phyhd1
	Pik3c2b
	Pik3r2
	Pilrb1
	Pilrb2
	Pipox
	Pkhd1
	Pkn3
	Pkp4
	Pla2g15
	Plcxd2
	Plppr5
	Plscr2
	Plxnb2
	Plxnd1
	Pnkd
	Pomgnt2
	Pon3
	Ppp1r3b
	Prkag2
	Prkcb
	Prodh
	Prodh2
	Proser3
	Proz
	Psen2
	Ptgfr
	Pth1r
	Ptk2b
	Ptms
	Ptpn18
	Ptprb
	Pwwp2b
	Pxdn
	Qdpr
	Rab6b
	Ralgps1
	Ralgps2
	Rasal2
	Rasgrf2
	Rasgrp3
	Rbp1
	Rdh16f2
	Rdh7
	Rdh9
	Rdx
	Rec8
	Reep6
	Rftn2
	Rgn
	Rgs7bp
	Rhbg
	Rhot2
	Rnf5
	Robo4
	Rtn1
	Rtp3
	Scarb1
	Scrn2
	Sdhaf4
	Sema4g
	Sepsecs
	Sesn3
	Sh3d21
	Sh3tc2
	Shf
	Siglec1
	Sigmar1
	Slc10a1
	Slc10a5
	Slc13a3
	Slc22a27
	Slc22a28
	Slc22a30
	Slc22a7
	Slc25a13
	Slc25a48
	Slc26a1
	Slc27a1
	Slc27a5
	Slc29a1
	Slc2a4rg-ps
	Slc39a8
	Slc3a1
	Slc40a1
	Slc46a1
	Slc47a1
	Slc4a9
	Slc5a6
	Slc9a3r2
	Slco1a1
	Smad9
	Smarcd2
	Smpd2
	Sms
	Spata2l
	Spib
	Spon2
	Srbd1
	Srl
	Stip1
	Stmn1
	Stxbp1
	Susd2
	Syne1
	Syne3
	Syt11
	Sytl4
	Tango2
	Tarsl2
	Tbxa2r
	Tedc2
	Tef
	Tfpi2
	Thsd4
	Tjp3
	Tlcd2
	Tlr12
	Tmem147
	Tmem25
	Tmem266
	Tmem53
	Tmem56
	Tmie
	Tmtc4
	Tnfaip8
	Tob1
	Tor4a
	Tpcn1
	Treml4
	Trim30d
	Trim34a
	Trmt10b
	Trmt2b
	Tspan18
	Ttc27
	Tube1
	Tymp
	Ube2h
	Ugt2b1
	Ugt3a1
	Ugt3a2
	Upb1
	Upp2
	Uroc1
	Usp40
	Vars2
	Vcam1
	Vsig4
	Wdr11
	Wdr38
	Wnk4
	Xrcc3
	Zbtb40
	Zfp108
	Zfp174
	Zfp273
	Zfp39
	Zfp521
	Zfp706
	Zfp760
	Zfp763
	Zfyve21
	Zranb3

## Sheet: Table S1-S2
Genes downregulated & with decreased HNF4α DNA binding 8h after CLP	Genes upregulated & with increased HNF4α DNA binding 8h after CLP	Genes downregulated & with decreased HNF4α DNA binding 24h after CLP	Genes upregulated & with increased HNF4α DNA binding 24h after CLP
Sept4	4931406P16Rik	Bcl7a	Lrig2
Sept9	Abca1	Actn4	Odc1
2610507B11Rik	Actr2	Fads1	Il20rb
2810013P06Rik	Actr3	Arhgap29	Ndufs4
2810410L24Rik	Adrb2	Nup210	Gprc5b
4921524J17Rik	Agap1	C1rl	Trmo
4930581F22Rik	Ankrd2	Fam81a	Avpr1a
Aacs	Appl1	Pcbd2	Scaf1
Aagab	Arhgap32	Ptprk	Nubp1
Abcb10	Arhgef10l	4921524J17Rik	Dpp3
Abcd2	Arl15	Elovl3	Trib2
Abtb2	Atf6	Ptprs	Serpina3c
Acacb	Avpr1a	Ubqln1	Has1
Aco1	Btbd10	Mbl2	Tead3
Actn4	Cast	Hlcs	Mybbp1a
Adamts7	Ccdc71l	Caprin1	Hectd2
Adcy6	Ccnl1	Tns3	Blm
Adipor2	Cebpd	Xrcc3	Golph3
Agfg2	Cpne8	Cadm1	Zfp281
Ahdc1	Creb5	Zfp521	Garem1
Akr1b10	Csgalnact2	Cipc	Klf6
Als2	Dtl	Map2	Rab11a
Amfr	Eif3e	Sfxn2	Srpr
Ank3	Errfi1	Igfbp4	Nsun3
Anpep	Exoc6b	Gprin3	Wbp2
Ar	Frg1	Pgm2	Ablim1
Arhgap29	Gab2	Noct	Ccnl1
Arl6ip1	Gadd45b	Selenop	Nfkb2
Asgr2	Garem1	Trafd1	Atf6
Aspg	Gnb5	Osbpl1a	Mbd2
Atoh8	Golph3	Ghr	Appl1
Atp13a2	Gprc5b	Lpcat3	Platr22
Atp2b2	Hif1a	Papss2	Rassf2
B4galnt3	Ier2	Cebpg	Tha1
B4galt7	Il20rb	Emc8	Prkab1
Bcar3	Il7r	Asgr2	Dtl
Bcl7a	Irs2	Akap5	Rffl
Bdh1	Itgb1	Phyh	Utp4
Bdnf	Kcmf1	Gm2a	Agap1
Bicdl1	Klf6	Ece1	Lgmn
Bicral	Lgalsl	Aox3	Sft2d3
Brd3	Lgmn	Hhex	Nostrin
Btbd2	Lrig2	Habp2	Ptprn2
C1rl	Lsm14a	Alg14	Arhgap32
Capn8	Magoh	Tbc1d30	Slc25a28
Caprin1	Man1a	Pde8a	Srrm4
Car5a	Mbd2	Msr1	Abca1
Card10	Mdn1	Luc7l3	Myo16
Carm1	Mtbp	P3h2	Ube2f
Cbfa2t3	Mybbp1a	Fads2	Arhgef10l
Cbx4	Myo16	Aspdh	Btbd10
Ccdc85c	Nfil3	Entpd6	Actr3
Cdc42bpb	Nfkb2	Uhrf1	Tnfaip3
Cenpa	Nos1ap	Sstr2	Kcmf1
Cep152	Nos2	Rdh16	Maml3
Chn2	Nostrin	Men1	Hivep1
Clmn	Nr4a3	Cyb5rl	Prag1
Cmah	Nrp2	Pgm2l1	Osgin2
Cnr2	Nsun3	Mapt	Lsm14a
Cpeb2	Nup50	Slc3a1	Myo10
Cpm	Odc1	Dhtkd1	Nos2
Cxcl12	Pdcd4	Ihh	Chst11
Cxxc5	Pde4b	Retsat	Slc4a4
Cyb5rl	Pirb	Clmn	Fam160b2
Cyp7a1	Platr22	Myo7a	Mybl2
Cys1	Prag1	Grk4	Gab2
D130043K22Rik	Prkab1	Mcee	Med16
D5Ertd579e	Pxk	Atp13a2	Sh2d4b
D630039A03Rik	Rab37	Nt5dc2	Mtbp
Daam1	Rapgef2	Usp3	Nup50
Daglb	Rassf2	Adamts13	Txndc5
Dapk1	Rcan1	Spon2	Ier2
Ddx17	Rffl	Peli2	Rab37
Dhtkd1	Rmnd5a	Rmc1	Tlr2
Dmd	Rsad2	Galnt11	2310015A10Rik
Dnlz	Rtp4	Mthfsd	Ankrd2
Dsp	Scarb1	Rtn1	Rpl5
Enho	Serpina3c	Umps	Rps6ka4
Entpd6	Serpina3k	Slx1b	Snx12
Epb41l4b	Serpine1	Helz2	4931406P16Rik
Etl4	Sh2d4b	Eva1a	Rmnd5a
Eva1a	Shisa7	Serpinf1	Rcan1
Fads2	Slc25a28	Pqlc1	Gnb5
Fam131c	Slc4a4	Anpep	4931440P22Rik
Fam13a	Slfn5	Prex1	Gm45871
Fam167a	Srpr	Crocc	Dlgap2
Fam20a	Srrm4	Zranb3	Pcx
Fam20c	Srxn1	Ston2	Otoa
Fign	St3gal4	4732471J01Rik	Cebpd
Fn3k	Taf1b	Acvrl1	Srxn1
Foxa1	Taf3	Chn2	Zfp36l1
Fzd7	Taf4b	Cbs	Nrp2
Gcgr	Tgfbr3	Ppp1r13b	Tmem161b
Gimd1	Thrap3	Trrap	Arl15
Gltpd2	Tlr2	Gm826	Adgrf1
Gm16551	Tmem161b	Fign	Cpne8
Gm2011	Tmem56	Arfgap2	Rasa1
Gm20319	Tnfaip3	Adgrd1	Kif26b
Gm826	Trib1	Hs3st3b1	Fnta
Gna12	Trib2	Hectd2os	Jarid2
Got2	Trp63	Cyp4a12a	Nfil3
Gpam	Ube2f	Car2	Cast
Gprin3	Utp4	Anxa3	Tbc1d2
Grb7	Zfp281	Atp23	Nuak1
Grem2	Zfp36l1	Zfp706	Pirb
Gse1	Zfp868	Foxp1	Myo1d
Gtf3c4		Sdr42e1	B930025P03Rik
Habp2		2004-09-01	Myom1
Hes1		Rnf213	Ccdc71l
Hhex		Ugt2a3	Nos1ap
Hic1		Ddx58	Actr2
Hlcs		Syne3	1700056E22Rik
Homer1		Plekha6	Limk2
Hp1bp3		Adcy9	Csgalnact2
Hspa12a		Ctsh	Rapgef2
Hyal2		Hspg2	Magoh
Igfbp4		Slc12a7	Thrap3
Inf2		Mrpl42	Taf3
Iqsec1		Gcgr	Pde4b
Itgb5		Thnsl2	Hif1a
Kcnn1		Car5a	Serpine1
Kdm2b		Ldlr	Grip1
Klf15		Gstk1	Swi5
Kng1		F9	Eif3e
Ldlr		Gm4737	Irs2
Lhfpl2		Dhrs4	St8sia1
Lipg		Tmem135	Exoc6b
Llgl1		Nudt13	Trmu
Lmo7		Ar	Adrb2
Lpcat3		Aspg	Taf4b
Lrfn4		Otud3	Nectin1
Lrrc42		Cpm	Tgfbr3
Maf		Vav2	Trp63
Manba		Slc25a13	Tmem171
Mapt		Aco1	Wwp2
Men1		Sulf2	Epas1
Mfsd4b1		Hdac11	Serpina3k
Mgll		Acot8
Mib2		Pon1
Minpp1		Foxa1
Mmd		Spc24
Mmd2		Grb7
Mmrn2		Rassf8
Mn1		Hyi
Mphosph9		St3gal3
Mrpl42		Agfg2
Mtmr4		Notch2
Mturn		Atp2b4
Mylk		Nipal3
Myo7a		D5Ertd579e
Naglu		Gnb4
Nelfcd		Naglu
Nfia		Fam167a
Ngrn		Vwa8
Nipal3		Col5a1
Notch2		D630039A03Rik
Npc1		Cys1
Nr1h4		Tmem94
Nsmf		Gpr135
Nt5dc2		Cers2
Nudt16l1		Tcn2
Nup133		Stk11
Osbpl1a		Fut8
Pacsin2		Aox1
Palm		Sntb1
Paqr7		Ptk2b
Paqr9		Paqr7
Pde4a		Mfsd4b1
Pde8a		Gltp
Pdgfa		Ppp4r4
Peli2		Mycn
Pgap1		Abca8b
Pgm2l1		Slc22a5
Pheta1		Ovca2
Pitpnm2		H2-K2
Plekha6		Slc37a4
Plpp2		Selenbp2
Polg		Epb41l4b
Ppp1r13b		Fn3k
Ppp2r5a		Ces4a
Pqlc1		Nfib
Prdm10		Pcca
Pth1r		Susd2
Ptk2b		Gm4956
Rab11fip3		Tmem184a
Rab6b		Dpp7
Rad50		Hibch
Ralgps1		Lipc
Ranbp10		Bicral
Rdh9		Arhgap26
Rfx3		Ralgps1
Rnf144b		Abcb10
Rpa1		B230217O12Rik
Rps6ka1		Hebp1
Rxra		Etnppl
Sall1		BC004004
Sardh		Ppp1r1b
Scrn2		Fam13b
Sel1l3		Col1a1
Sephs2		Mgll
Serpina1a		Dapk1
Sesn1		Apbb2
Sfmbt1		Unc119
Sfxn2		Mmd2
Sfxn5		Armc1
Shtn1		Ncor1
Ski		Cxcl12
Skp2		Itgb5
Slc25a13		Ank3
Slc25a45		Sel1l3
Slc27a4		Cyp4f14
Slc37a4		Klf15
Slc3a1		Arsb
Slc40a1		Ddx17
Slx1b		Gstp1
Smpd3		Cenpa
Smurf2		Phldb1
Smyd4		Aagab
Sntb1		Ncald
Sp5		Abca8a
Stard13		Gm17634
Stat6		Ntm
Stbd1		D130043K22Rik
Stk11		Upb1
Stk38		Gldc
Sumf2		Gphn
Syne3		Msmp
Taf4		Parp1
Tbc1d30		Irf5
Tbc1d8		Ramp2
Tcf7l1		Maf
Them4		C1qa
Thnsl1		Camk1d
Tln2		Cbfa2t3
Tlr12		Akr1c14
Tmem101		Flrt1
Tmem131		Pacsin2
Tmem184a		C1s1
Tnrc18		Dcaf7
Trim24		Adam33
Triobp		Nlrp6
Trip4		Trip4
Twnk		Iqsec1
Ube2h		Adamts7
Uhrf1bp1		Gpam
Umps		Cd4
Vav2		Klf12
Vmac		Lmo2
Wnt9a		Arl6ip1
Xkr8		Tpst1
Zbtb42		Cdh6
Zcchc24		Abca3
Zdhhc14		Ube4a
Zfp174		Sardh
Zfp318		Nup133
Zfp422		Kcnn1
Zfp521		Ahdc1
Zfp710		Abhd11
Zkscan3		Mrps6
		Prpf40b
		Tango6
		Prlr
		Adra1a
		Tpk1
		Aplp2
		Akr1b10
		Zkscan3
		Fam20c
		Kng1
		Col24a1
		Mmd
		Adck5
		Eci1
		Asah1
		Bdnf
		Nr5a2
		Cmah
		Slc6a9
		Ap5z1
		Npc1
		Abat
		Rdh9
		Stbd1
		Acss3
		Emc1
		Bche
		Polg
		Setd4
		Rab6b
		Cnr2
		Gltpd2
		Phykpl
		Aldh1a1
		Cyld
		Hcn2
		Atp2b2
		Serpina6
		Suclg2
		2610507B11Rik
		Nudt14
		Serpina1a
		Slc6a6
		Klf13
		Parp16
		Rps6ka1
		Taf4
		Tex2
		Aldh3a2
		Tnfrsf11a
		Chst2
		Twnk
		Erbb4
		Sod1
		Ttc28
		Lifr
		Fam13a
		Mn1
		Slc40a1
		Skp1a
		Gm20319
		Hp1bp3
		Fras1
		Kbtbd12
		Phyhd1
		Opa1
		Serpinh1
		Sult1c2
		Xkr8
		Dlg1
		Klhl23
		Them4
		Cbx4
		Zfp710
		Apol9b
		Ide
		Pitpnm2
		Tnfsf10
		Sfxn5
		Zdhhc14
		Dleu2
		Hspa12a
		Als2
		Amfr
		Mphosph9
		Ccdc85c
		Dsg1c
		Epha7
		Inf2
		Ngrn
		Lhfpl2
		Abcd2
		Peak1
		Pth1r
		Angpt1
		Stk38
		Ces3a
		Orc4
		Nfe2l1
		Daam1
		Cenpl
		Ephx2
		Stat6
		Acot7
		Zfp93
		Sesn1
		Adcy6
		Nqo1
		Bdh1
		Amacr
		Brd3
		Scrn2
		Enho
		Tnfrsf19
		Rtf2
		Manba
		Calhm6
		Mylk
		Ranbp10
		Tmem131
		Gng7
		Kif12
		Fuz
		Etl4
		Cav1
		Ube2h
		Shtn1
		Mogs
		Pgap1
		Fendrr
		Ces3b
		Hmgcl
		Slc6a13
		Bcar3
		Znhit6
		Slc13a2
		Prex2
		Ankrd33b
		Abcd3
		Npr2
		Cxxc5
		Btbd2
		Ehbp1
		Ppp2r5a
		Tmem243
		Mill2
		Dennd4c
		Aard
		Paqr9
		Cyp7a1
		Hipk2
		Dock4
		Gstz1
		Abcc3
		Itm2b
		Mroh7
		Aqp1
		Rxra
		Ppil1
		Acaa2
		Tyw1
		Enpp6
		Castor2
		Atm
		Tmem229a
		Mtmr4
		Mreg
		Mmrn2
		Pde4a
		Got2
		Nr1h4
		Card10
		Prdm10
		Csgalnact1
		Gtf2h3
		Bmp7
		Adgrv1
		Lmo7
		Ccdc17
		Akap8l
		Gm16551
		Sephs2
		Mme
		Igfbp2
		Ptprd
		Lipg
		Tlr12
		Naaladl2
		Fbxl17
		Zfp174
		Adgre1
		Mib2
		Thap1
		Tln2
		Vmac

## Sheet: Table S3-S4
Genes downregulated & with decreased chromatin accessibility 8h after CLP	Genes upregulated & with increased chromatin accessibility 8h after CLP	Genes downregulated & with decreased chromatin accessibility 24h after CLP	Genes upregulated & with increased chromatin accessibility 24h after CLP	Genes downregulated & with increased chromatin accessibility 8h after CLP	Genes upregulated & with decreased chromatin accessibility 8h after CLP	Genes downregulated & with increased chromatin accessibility 24h after CLP	Genes upregulated & with decreased chromatin accessibility 24h after CLP
0610030E20Rik	Arrdc4	0610030E20Rik	1700017B05Rik	Bbs9	1110059E24Rik	Ube2l3	1700029I15Rik
1600014C10Rik	1700017B05Rik	1600014C10Rik	1810055G02Rik	Aacs	2900026A02Rik	2700097O09Rik	2310022B05Rik
1700066M21Rik	1810055G02Rik	1700021F05Rik	2610301B20Rik	Abcd4	8030462N17Rik	4931406C07Rik	2900026A02Rik
5031439G07Rik	2610301B20Rik	1700066M21Rik	2900026A02Rik	Abcg1	Aass	4933411K16Rik	4932438A13Rik
Aacs	2900026A02Rik	2700097O09Rik	6430548M08Rik	Actn4	Abca1	AA986860	6430548M08Rik
Aagab	9530068E07Rik	4933411K16Rik	9530077C05Rik	Adamts7	Abhd17b	Abcg1	8030462N17Rik
Aamdc	9530077C05Rik	5031439G07Rik	Abca1	Adipor2	Acvr1	Acat3	Abca1
Aasdh	Aass	5330417C22Rik	Abhd10	Agap3	Adam11	Acot12	Abi1
Abca6	Abca1	A1cf	Abhd5	Agpat2	Adam8	Acsl1	Ablim1
Abca9	Abcc1	Aagab	Ablim1	Agtpbp1	Adam9	Acsm1	Ada
Abcb10	Abhd10	Aamdc	Acox1	Ahsg	Adamts15	Acss3	Adam19
Abcb9	Abhd17b	Aasdh	Actb	Ak2	Adar	Actn4	Adam8
Abcc2	Acat3	Aasdhppt	Actr2	Amfr	Adgrf5	Adamts7	Adam9
Abcd2	Actb	Abat	Adam9	Angptl8	Adhfe1	Adgra3	Adamts15
Abcg1	Actr2	Abca3	Adamts9	Ank3	Aff1	Adgrv1	Adh7
Abhd15	Adam9	Abca6	Adgrf1	Anks1	Agap1	Adh5	Afdn
Abtb1	Adamts9	Abca8a	Aebp2	Arhgap12	Ago2	Agtpbp1	Agap1
Abtb2	Adgrf5	Abca8b	Agap1	Arhgef18	Akirin1	Ahcyl1	Ago2
Acacb	Adhfe1	Abca9	Ago2	Arhgef19	Akr1c20	Ahsg	Agpat5
Acad11	Aebp2	Abcb10	Ago4	Arhgef3	Alg14	Ak2	Akirin1
Acad12	Aff1	Abcb4	Agt	Arid2	Alkbh3	Aldh1a1	Akt1
Acbd5	Agap1	Abcb7	AI987944	Atg4c	Ankrd11	Amfr	Alcam
Ackr4	Ago2	Abcb9	Akap11	Atoh8	Ankrd17	Angptl2	Alkbh3
Acmsd	Agt	Abcc12	Alcam	Atp8b1	Apc	Angptl6	Ambp
Acnat2	Akap11	Abcc2	Aldh3a1	B4galt5	Api5	Angptl8	Ankrd17
Aco1	Aldh1l1	Abcc3	Aldob	B4galt7	Apob	Ank3	Api5
Acp2	Alkbh3	Abcd2	Alg12	Bad	Arhgap32	Anxa13	Appl2
Actn4	Anapc7	Abcd3	Alkbh3	Bag4	Arhgef10l	Anxa3	Aqp8
Adamts7	Angpt2	Abcg1	Alpk1	Bbs10	Arl15	Aox3	Arhgap32
Adap2	Ankrd11	Abcg2	Als2cl	Bcl2l14	Arl8b	Ap5z1	Arhgef10l
Adgrl1	Aoc2	Abcg8	Ambp	Bmp6	Arntl	Arhgap18	Arhgef7
Adgrl4	Apaf1	Abhd14b	Anapc7	Brca1	Arrdc4	Arhgap26	Arid1b
Adh7	Apob	Abhd15	Ano10	C130074G19Rik	Asap1	Arhgap6	Arid2
Adra2b	Apobec1	Abhd2	Aoc2	C8a	Asb4	Arhgef19	Arl15
Afg1l	Arf6	Abhd3	Apaf1	Car5a	Atf1	Arid5b	Arl6
Agap2	Arhgap1	Abi3bp	Apobec1	Cavin1	Atf6	Ascc1	Arl8b
Agap3	Arhgap32	Abtb1	Arf6	Ccdc141	Atg12	Ate1	Armc5
Agfg2	Arid5a	Acaa1a	Arg1	Ccnf	Atp6v0c	Atg4c	Armcx3
Agl	Arih2	Acaa2	Arg2	Cdc14b	Atp6v0e	Atic	Arntl
Ago1	Arl15	Acad11	Arhgap1	Cdk5rap2	Bach1	Atp8a1	Arrdc4
Agpat3	Arnt	Acad12	Arhgap32	Cep68	Baz2b	Atrnl1	Asap2
Agtpbp1	Arntl	Acad9	Arhgef2	Chn2	Bcl2l1	Auh	Asb4
Agtr1a	Arpc1b	Acadm	Arhgef7	Chst13	Bcl3	Bag4	Asb7
Ahdc1	Arpc3	Acat1	Arid1b	Cldn3	Bcl6	Bckdhb	Atf1
Ahsa2	Asap1	Acbd5	Arid2	Clmn	Bco1	Bmp6	Atf6
Ahsg	Asb4	Ackr4	Arid4b	Cmah	Bcor	C130074G19Rik	Atg12
AI182371	Atf4	Acmsd	Arid5a	Cnst	Bhlhe41	C8a	Atn1
Aifm2	Atg16l2	Acnat2	Arih2	Coa5	Bmper	C9	Atp1a1
Ajuba	Atg2a	Aco1	Arl15	Cops7b	Bptf	Cadm1	Atp6v0c
Ak2	Atp10d	Acot1	Arl16	Cps1	Btbd11	Camk1d	Atp6v0e
Ak4	Atp2a2	Acot12	Arnt	Cpsf4l	Btg1	Capn3	Atp6v1b2
Akap1	Atp6v0a1	Acot13	Arnt2	Crebzf	Btg3	Car5a	Atp8b1
Alad	Atp6v0c	Acot7	Arntl	Cyb561a3	Bzw1	Cav1	Atxn1
Aldh8a1	Atp6v0e	Acot8	Arpc1b	Cyp17a1	C1ra	Cavin1	Baz1a
Als2	Atp6v1g1	Acp2	Arpc3	D630045J12Rik	C5ar1	Ccdc141	Bcl2l1
Amfr	Avl9	Acsl1	Arrdc4	Dapk1	Car8	Ccl28	Bco1
Amot	Bach1	Acsm5	Arsg	Dapk2	Carhsp1	Cdc14b	Bcor
Ang	Bag3	Acss3	Asb4	Ddx17	Caskin2	Cebpg	Bhlhe41
Angptl8	BC016579	Actn4	Asb6	Dexi	Casp8	Cep68	Bloc1s3
Ank3	Bcl10	Acvr2b	Asl	Dgcr2	Cast	Cfap54	Bmper
Ankmy2	Bcl2l1	Adam11	Atf4	Disp2	Casz1	Cgnl1	Bptf
Ankrd10	Bcl3	Adam4	Atg16l2	Dlc1	Cblb	Chmp3	Brd1
Ankrd24	Bco1	Adamts7	Atg2a	Dmd	Ccdc50	Chn2	Brd4
Ankrd46	Bcor	Adap2	Atp10d	Dnase2b	Ccdc9b	Chst13	Btbd9
Anks1	Birc3	Adck5	Atp1a1	Dusp22	Ccnd1	Chst2	Btg1
Anks4b	Bmper	Adcy9	Atp2a2	Ecpas	Ccnjl	Cit	Btg3
Anp32a	Braf	Adgra3	Atp6v0a1	Eefsec	Cct2	Cldn3	Bzw1
Anpep	Btg3	Adgrl1	Atp6v0a4	Eepd1	Cd82	Clic5	C2cd5
Anxa6	Bzw1	Adgrl4	Atp6v0c	Ehmt2	Cdc40	Clmn	C5ar1
Ap2a2	Bzw2	Adgrv1	Atp6v0e	Elk3	Cdc42se2	Cmah	Cald1
Ap3m1	C1ra	Adh1	Atp6v1g1	Eps15	Cdc73	Cmtr1	Calm1
Apeh	Capza2	Adh5	Atp8b1	Ern1	Cdh4	Cnn3	Carhsp1
Apol7a	Capzb	Adra1a	Atxn1	Eva1a	Cdh5	Coa5	Caskin2
Apon	Car13	Adra1b	Avl9	Evi5	Cebpd	Cobll1	Cass4
Aqp11	Car4	Adra2b	Bag3	F7	Cep85	Cops7b	Cast
Aqp4	Carhsp1	Adssl1	Bbs12	Fads2	Cep85l	Cps1	Casz1
Aqp9	Carmil1	Afg1l	Bbs9	Fam168a	Ces1f	Cpsf4l	Cblb
Arap3	Cast	Afm	BC016579	Fam193b	Ces1g	Crebzf	Cc2d1b
Arhgap29	Cblb	Agap2	Bcl10	Fam20c	Ces2c	Crim1	Ccdc9b
Arhgap42	Ccdc120	Agfg2	Bcl2l1	Fbxl8	Ch25h	Cryz	Ccnc
Arhgap44	Ccdc186	Agl	Bco1	Fbxo21	Chac1	Csrp2	Ccnjl
Arhgap45	Ccdc86	Agmat	Bcor	Fgf1	Chd2	Ctsa	Ccser2
Arhgef18	Ccnjl	Agmo	Birc3	Fkbp15	Chst15	Ctsb	Cct2
Arhgef3	Cd33	Ago1	Bmper	Flnb	Chuk	Ctso	Cdc42bpa
Arhgef40	Cd38	Agpat3	Borcs7	Foxa1	Clic4	Cyb561a3	Cdc42ep1
Arid2	Cebpd	Agrn	Braf	Fut11	Clint1	Cyp2c23	Cdc42ep3
Arl6ip1	Cep170	Agtpbp1	Brd1	Ggcx	Cntrl	Cyp2c29	Cdc42se2
Arrdc2	Cep85	Agtr1a	Btbd9	Gm4951	Col4a2	Cyp4v3	Cdc73
As3mt	Cers6	Agxt2	Btg3	Gne	Copb1	Dapk1	Cdh4
Aspscr1	Cfap69	Ahcyl1	Bzw1	Gpam	Cpeb4	Dapk2	Cdh5
Asrgl1	Chd1	Ahcyl2	Bzw2	Gpd1l	Creb5	Dct	Cdk12
Atf5	Chd2	Ahdc1	Cab39	Habp4	Crkl	Ddx17	Cebpd
Atf7ip	Chic2	Ahnak	Calm1	Hectd4	Crybb3	Degs1	Celf1
Atg101	Chil1	Ahsa2	Camk2b	Hs2st1	Csnk1d	Deptor	Celf2
Atl3	Chmp2b	Ahsg	Camk2d	Inhba	Csrnp1	Dera	Cemip
Atoh8	Cks1b	AI182371	Cap1	Inpp4a	Csrp3	Dexi	Cep83
Atp13a2	Clasp2	Aifm3	Capza2	Iqsec1	Ctdp1	Dgat2	Cerkl
Atp2b2	Cldn14	Ak2	Capzb	Kalrn	Ctnna1	Disp2	Cfdp1
Atp7b	Clint1	Ak4	Car13	Kcnn2	Cttn	Dlc1	Ch25h
Atp8b1	Clp1	Akap1	Car4	Kif13b	Cul3	Dnajc1	Chac1
Atxn2	Cltc	Akr1c14	Carhsp1	Ldah	Cxcl9	Dnajc11	Chd2
AU022252	Cnn3	Akr1c20	Carmil1	Ldhd	Cxxc4	Dnase2b	Chd7
Axin2	Cntrl	Akr1c6	Cast	Ldlrad3	Cyp2c54	Dock4	Chmp4c
B4galnt3	Col20a1	Akr1d1	Cblb	Lhfpl2	Cyp4a10	Dpyd	Chmp6
B4galt5	Col4a1	Akt2	Cblc	Lhx6	Cyth1	E2f1	Chst15
B4gat1	Col4a2	Akt3	Ccdc120	Lipg	Cyyr1	Ece1	Chsy3
Bace1	Coq8b	Alad	Ccdc125	Lmo7	Dap	Ecpas	Chuk
Bag4	Cp	Alas1	Ccdc186	Lrp4	Dazap2	Efemp1	Ciapin1
Bahcc1	Cpb2	Alb	Ccdc86	Lyrm9	Dcun1d5	Eif2d	Cidec
Baiap2	Cpne8	Aldh1a1	Ccdc97	Manba	Ddias	Elk3	Clic4
Banp	Creb5	Aldh3a2	Ccne1	Map3k4	Defb1	Emc8	Clint1
Bbc3	Crem	Aldh4a1	Ccnjl	Map4	Dgat2	Enpep	Clip1
Bcar1	Crybb3	Aldh7a1	Ccnl2	Mapt	Dgkh	Eps15l1	Cmip
Bcar3	Crybg1	Aldh8a1	Ccr1	Marveld2	Dhrs9	Ergic1	Cntnap1
Bcat2	Crybg3	Alg14	Cd33	Marveld3	Dimt1	Ern1	Cntrl
Bcl7a	Csf3	Als2	Cd38	Mcm10	Dis3	Esd	Cobl
Bcl9l	Csgalnact2	Amacr	Cd9	Mecom	Dnaja2	Etnk2	Col15a1
Bcr	Ctdp1	Amdhd1	Cdc42bpa	Mettl7b	Dnajc25	Eva1a	Col4a2
Bdh1	Cttnbp2nl	Amfr	Cdc42ep1	Mkln1	Dnttip1	Evi5	Commd10
Bicra	Cwf19l2	Amotl2	Cdv3	Mmd2	Dusp14	Evl	Copb1
Bivm	Cyb561	Amy1	Cebpd	Mrpl49	Dusp4	Exd1	Coq7
Bloc1s5	Cyp4f17	Ang	Celf2	Mrs2	Dync1li1	Exoc4	Cox18
Bmp1	Cyth1	Angpt1	Cemip	Mtif2	Dyrk1a	Ext2	Cpeb4
Bmp6	Dap	Angptl2	Cep170	Mtus1	E2f8	F7	Creb3l1
Bok	Dcaf10	Angptl3	Cerkl	Nadk	Eci2	Fadd	Creb3l2
Brap	Ddx1	Angptl6	Cfap53	Nat9	Efhd2	Fads2	Creb3l3
Brd3	Dgat2	Angptl8	Cfap69	Nemp1	Egfr	Fah	Crispld2
Bri3	Dhrs13	Ank3	Chd1	Nfia	Ehf	Fam102b	Crkl
Bri3bp	Dhrs9	Ankmy2	Chd1l	Notch2	Eif4e2	Fam129a	Crtc3
Btbd2	Diaph2	Ankrd24	Chd2	Oaf	Eif4ebp1	Fam168a	Cry1
Btrc	Dld	Ankrd33b	Chd7	Orai3	Elp5	Fam193b	Crybb3
C130074G19Rik	Dnajc11	Ankrd40	Chic2	Orm2	Emilin1	Fam20c	Csnk1e
C4b	Dnmt1	Ankrd46	Chil1	Osbpl9	Emilin2	Fars2	Csnk1g1
C77080	Dpy19l1	Anks4b	Chmp2b	Oxr1	Enpp2	Fbln5	Csrnp1
C8a	Drg1	Anp32a	Chst11	Pard3	Entpd1	Fbxo21	Ctdp1
Camk2n1	Dst	Anpep	Ciapin1	Phf19	Eny2	Fbxo22	Ctdsp2
Camkk2	Dstn	Anxa3	Cks1b	Pigv	Epb41	Fbxo9	Ctnna1
Capn5	Dusp14	Anxa6	Clasp1	Plau	Epc1	Fech	Ctnnbl1
Capn8	Dusp4	Aox3	Clasp2	Pld3	Epc2	Fgf1	Cttn
Caprin1	Dync2li1	Ap2a2	Cldn14	Plpp3	Erbb4	Fggy	Cul3
Car5a	Eaf1	Ap3m1	Clint1	Pnkd	Errfi1	Fkbp15	Cxxc4
Card10	Eci2	Ap5z1	Clp1	Ppat	Esrrg	Flnb	Cystm1
Casp9	Efna1	Apbb2	Cltc	Ppfibp2	Etf1	Fndc3a	Cyth1
Cavin2	Egfr	Apeh	Cmip	Ppp1r13b	Etv6	Foxa1	Dap
Cbfa2t2	Eif1a	Aph1a	Cmpk1	Ppp1r16a	Exoc6b	Foxp1	Dap3
Cbfa2t3	Eif4e	Aplp2	Cntrl	Ppp2r3a	Ext1	Frmd4a	Dazap2
Cbx4	Eif4e2	Apoe	Cobl	Ppp2r5e	Extl3	Fut11	Dcaf5
Ccdc162	Eif4g2	Apoh	Col20a1	Pqlc1	Ezr	Galnt11	Dctn4
Ccdc28b	Eif5a	Apol7a	Col4a1	Prkar2a	Fabp12	Ggcx	Dcun1d5
Ccdc8	Elmsan1	Aqp1	Col4a2	Prr12	Fam107a	Ghr	Ddias
Ccdc85c	Enpp2	Aqp11	Coq8b	Pxylp1	Fam222a	Gk	Ddx54
Ccnd3	Entpd1	Aqp4	Cox18	Pygb	Fam49a	Gm12250	Derl1
Ccnf	Eny2	Aqp9	Cp	Rabep1	Fam49b	Gm4788	Desi2
Cdc14b	Epb41	Arap3	Cpb2	Ralgps1	Fas	Gm4951	Dgke
Cdc37l1	Epc1	Arhgap18	Cpe	Rbms2	Fasn	Gne	Dhx32
Cdc42bpb	Eppk1	Arhgap24	Cpeb1	Rnf144b	Fbxo42	Gpam	Dicer1
Cdh2	Errfi1	Arhgap26	Cplx3	Rnf217	Fbxw11	Gpd1l	Dido1
Cdip1	Esam	Arhgap29	Cpne8	Rufy3	Fbxw7	Gpr108	Dip2b
Cdk5rap2	Esrrg	Arhgap42	Crcp	Scp2	Fcer1g	Gpx1	Dis3
Cds2	Etf1	Arhgap45	Crebbp	Sdhaf1	Fgfr1	Gpx4	Dis3l2
Cecr2	Ets2	Arhgap6	Creld2	Senp7	Fgg	Gstt3	Dlg5
Celsr1	Etv3	Arhgef40	Crybb3	Sft2d2	Fkbp14	Gusb	Dlgap2
Cep152	Etv6	Arid5b	Crybg3	Sh3bp5	Flt1	H2-Aa	Dlgap4
Cep41	Ext1	Arl6ip1	Csf3	Shf	Fmn2	Habp4	Dnajc21
Cfi	Extl3	Armc6	Csgalnact2	Ski	Fmnl2	Hectd4	Dnajc25
Chac2	Ezr	Arpp19	Ctdp1	Slc17a3	Fosl2	Hipk2	Dnajc3
Chdh	F13a1	Arrdc2	Ctnnbl1	Slc19a2	Foxj3	Hnf4a	Dnm2
Chn2	Fabp12	Art3	Cwc27	Slc22a23	Foxn2	Hps3	Dnttip1
Chrna2	Fam168b	Asah2	Cyb561	Slc2a2	Foxp4	Hs3st3b1	Dpep2
Chst7	Fam199x	Asb2	Cyp4f17	Slc37a4	Frs2	Hspa12b	Dtx4
Cisd3	Fam241a	Ascc3	Cyth1	Slc3a1	Fyttd1	Ifi35	Dusp10
Cks2	Fancc	Aspa	Dap	Slc41a3	G3bp2	Ifi47	Dusp14
Clcn2	Fasn	Asph	Dcaf10	Slc6a12	Gabpb1	Il16	Dusp4
Cldn12	Fbf1	Aspscr1	Ddx1	Smad3	Gadd45b	Il6ra	Dync1li1
Clec14a	Fbxo42	Asrgl1	Ddx56	Smurf2	Gan	Immp2l	Dyrk1a
Clec2d	Fbxo6	Asxl2	Derl1	Sntb1	Gapdh	Ints2	E130308A19Rik
Clec4g	Fbxw7	Ate1	Desi2	Snx25	Garem1	Iqsec1	Ebf3
Clip2	Fcer1g	Atg14	Dgke	Srd5a1	Gas7	Itpk1	Egfr
Clmn	Fgf2	Atl3	Dhx38	Stk38	Gata6	Itpr2	Ehf
Clstn3	Fgl2	Atp13a2	Dicer1	Svip	Gca	Jade1	Eif4e2
Cmtm4	Fgr	Atp2b2	Dip2b	Szt2	Gclc	Kcnn2	Eif4ebp1
Cmtm8	Fmn2	Atp5j	Dld	Taok3	Gcnt2	Kif13b	Eif4g3
Cnot8	Fmnl2	Atp5k	Dnah17	Tbc1d2b	Gmeb1	Kifc3	Elf1
Cnr2	Fndc3b	Atp7b	Dnajc3	Tef	Gmeb2	Klf13	Ell
Cnst	Fosl1	Atp8a1	Dnm2	Tex261	Gnai2	Kmt5a	Elp5
Cntnap1	Fosl2	Atrnl1	Dnmt1	Tiam2	Gng12	Lamp2	Emilin2
Coa6	Frs2	Atxn2	Dok3	Timmdc1	Golph3	Lcp1	Entpd1
Coa7	Fzd6	Atxn7l1	Donson	Tmbim1	Gosr1	Ldah	Eny2
Col15a1	Gadd45b	AU022252	Dpy19l1	Tmcc2	Gpatch2l	Ldlrad3	Epas1
Cops7b	Gan	Auh	Drg1	Tmem143	Gpc4	Lgr4	Epb41
Cpeb2	Gapdh	Axin2	Dst	Tmem63a	Gpd2	Lhfpl2	Epc1
Cped1	Garem1	Azgp1	Dstn	Tox	Gpr35	Lipc	Epc2
Cpm	Gas7	Azin1	Dusp14	Treh	Gpr39	Lipg	Epn2
Cpn2	Gbp3	B2m	Dusp4	Trim65	Gprc5b	Lmo7	Epop
Cpox	Gca	B4gat1	Dync2li1	Ttll8	Grb10	Lrp2bp	Eri3
Cpsf4l	Gcnt2	Bace1	Eaf1	Ttyh2	Gtf2b	Lrp4	Esr1
Cpt1a	Ginm1	Bag4	Eef2kmt	Tulp4	Hacd2	Lyrm9	Etf1
Creld1	Gja1	Bahcc1	Efna1	Tusc2	Hbp1	Magi1	Etfbkmt
Csk	Gk	Banp	Egfr	Ube2u	Hcls1	Man1a	Etv6
Cxcl11	Glipr2	Bcap31	Eif1a	Ugt1a6a	Hdac4	Man2b1	Exoc6
Cxcl12	Glul	Bcar1	Eif4e	Umps	Hdc	Manba	Exoc6b
Cxxc5	Gm12250	Bcar3	Eif4e2	Unc13a	Heg1	Map2	Extl3
Cyp26b1	Gm17359	Bcas3	Eif4enif1	Wdr83	Hgf	Map2k6	Ezr
Cyp2c39	Gnai2	Bcat2	Eif4g2	Wnt2	Hid1	Map3k4	Fabp12
Cyp2d26	Gng12	Bckdhb	Eif4g3	Wwp1	Hinfp	Map3k5	Fads3
Cyp2f2	Gnl2	Bcl7a	Eif4h	Xpo1	Hivep2	Map4	Fam20a
Cyp3a13	Golph3	Bcl9l	Eif5a	Yeats2	Hnrnpdl	Mapk9	Fam222a
Cyp7a1	Gpc4	Bcr	Elmsan1	Zcchc24	Hnrnpf	Mapt	Fam49b
D130043K22Rik	Gpr35	Bdh1	Elovl7	Zdhhc14	Hsd11b1	Mars	Fam76a
D1Ertd622e	Gspt2	Bhmt	Eml5	Zdhhc6	Hsd17b12	Mbl1	Farp1
D2hgdh	Gtf2b	Bicd2	Entpd1	Zfp385b	Hsd17b2	Mcm10	Fasn
D430042O09Rik	H13	Bik	Eny2	Zfp750	Ifi47	Mecom	Fbrsl1
D5Ertd579e	H6pd	Birc6	Epas1	Zfyve26	Ift43	Mettl7b	Fbxo11
D630033O11Rik	Hamp	Bivm	Epb41	Zkscan5	Igf2bp2	Mfsd7a	Fbxo34
D630039A03Rik	Hbp1	Bloc1s5	Epc1	Zmym2	Iigp1	Mkrn2	Fbxw11
Daam1	Hcar2	Blvrb	Ephx4	Zmynd8	Ikbke	Mmd2	Fbxw7
Dab2ip	Hcls1	Bmp6	Eppk1	Znhit2	Inmt	Mospd3	Fcer1g
Dact1	Hdac4	Bmp7	Erp27		Ino80c	Mpnd	Fermt2
Dact2	Hdc	Bok	Esam		Ippk	Mreg	Fez2
Daglb	Helb	Brap	Esr1		Iqgap2	Mrpl14	Fgfr1
Dapk1	Hif1a	Brd3	Etf1		Irak2	Mrpl28	Fgfr1op
Dapk2	Hip1r	Bri3bp	Ets2		Irgm1	Mrpl38	Fgg
Dcaf11	Hivep2	Btbd11	Etv3		Irs2	Mrpl49	Fis1
Dcakd	Hsd17b12	Btbd2	Etv6		Isg15	Msh5	Fmn2
Dennd5b	Hspa14	C130074G19Rik	Extl3		Isg20l2	Mtif2	Fmnl2
Dexi	Ibtk	C1qb	Ezr		Itga2	Myo6	Fnbp1l
Dgkz	Ifi35	C1qc	F13a1		Itgb2	Myzap	Fosl2
Dhcr24	Ifi47	C2cd2	Fabp12		Itpkc	Nadk	Foxj3
Dhdh	Igf2bp2	C330021F23Rik	Fam168b		Jade2	Nars2	Foxk2
Dhrs1	Iigp1	C4b	Fam199x		Jak1	Ncam2	Foxo1
Dhrs3	Ik	C6	Fam241a		Jmjd1c	Ndufab1	Foxp4
Diaph1	Ikbke	C77080	Fam83h		Kat6b	Ndufb10	Frs2
Disp2	Il17ra	C8a	Fancc		Kbtbd2	Nemp1	Frzb
Dixdc1	Il1r1	C8b	Farp1		Kcmf1	Nfib	Fto
Dlc1	Il1r2	C9	Fasn		Kctd3	Notch2	Fyb2
Dlg3	Il1rl2	Cab39l	Fat1		Kdm3b	Nr5a2	Fyttd1
Dmd	Il1rn	Cadm1	Fbf1		Kdm4a	Nt5c3	G3bp2
Dnajb14	Il20rb	Calcrl	Fbrsl1		Kdm6a	Oaf	Gabpb1
Dnajc12	Il7r	Calr3	Fbxo6		Kif21a	Ogfrl1	Gan
Dnase1l3	Impad1	Camk1d	Fbxw7		Kin	Osbpl9	Gapdh
Dnmbp	Inhbb	Camk2n1	Fcer1g		Klf11	Otulin	Garem1
Dnmt3a	Iqgap2	Camkk2	Fcgr3		Klf3	Otulinl	Gas6
Dnph1	Irak3	Capn11	Fchsd1		Klf7	Oxr1	Gata6
Dntt	Isg20	Capn3	Fem1c		Kras	P2ry6	Gatad2a
Dpysl2	Jade2	Capn5	Fermt2		Laptm4a	Pak1ip1	Gca
Dse	Jag1	Caprin1	Fgf2		Lats1	Pard3	Gcnt2
Dsp	Jak1	Car1	Fgr		Lgals3bp	Pbx1	Gdpd1
Dusp12	Jak2	Car14	Fkbp1b		Lgalsl	Pde4dip	Gfra1
Dym	Jam2	Car3	Fmn2		Limch1	Pde7b	Gigyf2
Dynll2	Jmjd1c	Car5a	Fmnl2		Lnx1	Pdgfrb	Gipc2
Dyrk2	Jund	Car8	Fn1		Lnx2	Peak1	Gja4
Eefsec	Kat6b	Card10	Fndc3b		Lpgat1	Phf19	Gm45871
Eepd1	Kcmf1	Card11	Fosl1		Lpxn	Phkb	Gmds
Efnb1	Kcnab3	Casp9	Fosl2		Lrrc8b	Phtf2	Gmeb1
Egfl7	Kctd10	Castor2	Foxo1		Lrrfip1	Phyhd1	Gmeb2
Ehmt1	Kctd3	Cat	Foxred1		Lrrfip2	Pigv	Gnai2
Ei24	Kctd6	Catsperd	Frs2		Lyve1	Plau	Gng12
Eif4ebp2	Kdelr2	Cav1	Fto		Maff	Plcb1	Golph3
Elk3	Kdm6a	Cavin2	Fxyd5		Mafk	Pld3	Gpatch2l
Elmod3	Kdm6b	Cbfa2t3	Fzd6		Magohb	Plg	Gpc4
Elovl2	Khk	Cbx4	Gabbr2		Maip1	Plpp3	Gpd2
Eme2	Kif21a	Ccdc107	Gan		Mal2	Plxna2	Gpr35
Enho	Kin	Ccdc148	Gapdh		Maml1	Pnkd	Gpr39
Entpd5	Klf10	Ccdc163	Garem1		Man1a	Ppfibp2	Gprc5b
Entpd8	Klf6	Ccdc171	Gca		Map1lc3b	Ppm1b	Gpt2
Epb41l4b	Klhl2	Ccdc28b	Gcc2		Map3k3	Ppp1r13b	Gramd3
Epb41l5	Klhl29	Ccdc3	Gcnt2		Map4k3	Ppp1r16a	Grb10
Epha1	Krit1	Ccdc30	Gfra1		Map4k4	Ppp1r3b	Grhpr
Epha2	Lbp	Ccdc51	Ginm1		Mapk8ip3	Ppp2r3a	Grip1
Erc2	Lcp1	Ccdc85c	Gja1		Marcksl1	Ppp2r5e	Grk2
Erg28	Leap2	Ccl25	Glipr2		Mark2	Ppp4r4	Grn
Esrra	Lepr	Ccnd1	Gm17359		Mbd2	Pqlc1	Gtf2b
Etl4	Lgalsl	Ccnd3	Gnai2		Mcm3	Prodh	Gtf2e1
Etnk1	Lgmn	Ccs	Gnai3		Mctp2	Prr12	Gtf2ird1
Eva1a	Litaf	Cd151	Gng12		Mcu	Prr16	Gucy2c
Evi5	Lnx1	Cd1d1	Gnl2		Mcur1	Psap	Haus8
Extl1	Lnx2	Cd22	Golga4		Mdm2	Psma1	Hbp1
Ezh1	Lpgat1	Cd300lg	Golph3		Med13l	Psme2	Hdac4
F7	Lrrc47	Cd4	Gosr2		Med15	Psme4	Hdc
Faah	Lrrc58	Cd59a	Gpc4		Med27	Psmg1	Hdlbp
Fads2	Lrrc59	Cd81	Gpr35		Mef2a	Pten	Heg1
Fads6	Lrrfip2	Cd82	Gps2		Mef2d	Ptprb	Hgf
Fam131c	Lsm14a	Cd99l2	Gramd3		Mid1	Ptprd	Hic2
Fam160b1	Lurap1l	Cdc14b	Gripap1		Mob1b	Ptprk	Hid1
Fam20a	Lyar	Cdc37l1	Grk1		Mob3c	Pxmp2	Hinfp
Fam20c	Lyve1	Cdc42ep4	Grk2		Mpeg1	Pygb	Hivep2
Fam210b	Maff	Cdh1	Gspt2		Mpp7	Pygl	Hmbox1
Fam214a	Mafk	Cdh13	Gstcd		Ms4a4d	Rab14	Hmgcs1
Fam234b	Man1a	Cdh2	Gtf2a2		Mst1r	Rab9	Hnf1b
Fam3c	Map2k4	Cdip1	Gtf2b		Mtmr1	Rabep1	Hnrnpdl
Fam53b	Map3k14	Cdkn1c	H13		Mtss1	Rad23a	Hnrnpl
Fam8a1	Map4k3	Cds2	H2afy		Mx1	Ralgps1	Hormad2
Farp2	Map4k4	Ceacam1	Hamp		Nab1	Rapgef4	Hsbp1l1
Fbxo21	Mapk6	Cebpg	Hapln4		Napg	Rasgrf2	Hspa5
Fbxo3	Mapk8ip3	Cecr2	Hbp1		Nav2	Rbm47	Ica1
Fcgr2b	Mapkapk2	Celsr1	Hcar2		Nck1	Rbms2	Iffo1
Fcgrt	Mapre1	Cenpx	Hdac4		Ndel1	Rdh10	Iffo2
Fgd2	March6	Cep41	Hdc		Ndrg1	Rgl1	Igf1
Fgd4	March7	Cept1	Hgsnat		Nedd4l	Rgs10	Igf2bp2
Fgd6	Mark2	Cers2	Hif1a		Nf2	Rims3	Igfbp5
Fgfr3	Mbd2	Ces1b	Hip1r		Nfe2l2	Rmdn3	Ikbke
Fign	Mctp2	Ces1c	Hivep1		Nfkb1	Rptor	Inip
Flnb	Mdfic	Ces1f	Hivep2		Nfkbiz	Rtn1	Ino80c
Flvcr2	Mdm2	Ces1g	Hkdc1		Nfyc	Rufy3	Inpp5a
Fmo2	Med13l	Ces3a	Hmbox1		Ninj1	Rxrg	Insc
Fmo5	Med15	Ces3b	Hmgb2		Nipbl	Scarb1	Insig2
Foxa1	Mettl9	Ces4a	Hnf1b		Nlrc5	Scp2	Ippk
Foxp2	Mmadhc	Cfap20	Hp		Nlrp6	Sdc2	Irak2
Foxq1	Mocs1	Cfap54	Hsp90b1		Noc3l	Sdhaf1	Irgq
Fyco1	Morf4l1	Cfi	Hspa14		Nod1	Selenbp1	Irs2
Gcgr	Mpeg1	Cgnl1	Hspa5		Nos1ap	Senp7	Itga2
Gck	Mrap	Cgrrf1	Htr2a		Nos2	Sertad2	Itga7
Gga2	Msh2	Chac2	Hyou1		Nostrin	Sft2d2	Itgb2
Ggcx	Mst1r	Chadl	Ibtk		Nploc4	Sh3bgrl2	Itpkc
Gimd1	Mtss1	Chchd10	Ick		Nrp2	Sh3bp5	Itpr1
Glyat	Mybbp1a	Chchd3	Iffo2		Nsmce2	Sh3tc1	Itsn1
Gm3336	Myo16	Chdh	Ift20		Nt5c2	Shank2	Itsn2
Gm4951	Naa25	Chn2	Ift57		Nt5dc3	Shf	Jade2
Gm826	Nav2	Chp1	Igf2bp2		Nup54	Sipa1l1	Jak1
Gna11	Nck1	Chp2	Ik		Oasl1	Siva1	Jmjd1c
Gna12	Ndel1	Chpt1	Ikbke		Orc2	Slc13a2	Jpt2
Gne	Nedd4	Chrm3	Il17ra		Orm1	Slc16a10	Kat6b
Golt1a	Nedd4l	Chrna2	Il1r1		P2rx4	Slc16a7	Kbtbd2
Gpam	Nek6	Chst2	Il1r2		Palmd	Slc17a3	Kcmf1
Gpc1	Nek7	Chst7	Il1rn		Parm1	Slc19a2	Kcnt2
Gpd1l	Nfkb1	Cisd1	Il20rb		Parp12	Slc22a23	Kctd13
Gpr157	Nfkbiz	Cisd3	Il22ra1		Parp2	Slc22a27	Kctd3
Gpr182	Nhlrc2	Cit	Impad1		Pcgf5	Slc25a10	Kdf1
Gprc5c	Nod1	Clcn2	Inhbb		Pcsk5	Slc2a13	Kdm3b
Gprin3	Nos1ap	Cldn12	Inpp5a		Pdcd4	Slc2a2	Kdm4a
Gpt	Nos2	Clec14a	Ipcef1		Pde1a	Slc37a4	Kdm6a
Grb7	Nostrin	Clec1b	Irak1bp1		Pdgfc	Slc3a1	Kif13a
Grem2	Nrg1	Clec2d	Irak3		Pdgfra	Slco1b2	Kif21a
Grpel2	Nrip3	Clec4g	Itih2		Pdzrn3	Smad3	Kif26b
Gse1	Nsmce1	Clmn	Itpr1		Pf4	Smad7	Kif3b
Gskip	Nt5c2	Clstn3	Jade2		Pfdn4	Smpd2	Klf11
Gstt2	Nt5dc3	Clybl	Jag1		Pgd	Smyd3	Klf3
Gtf3c1	Nufip2	Cmbl	Jak1		Pgm1	Sntb1	Klf7
Gucd1	Numbl	Cmtm4	Jam2		Phc2	Snx25	Klhl25
Gys2	Ormdl3	Cmtm7	Jmjd1c		Pi4k2a	Sorbs2	Kras
H2-T24	Osbpl10	Cmtm8	Jund		Picalm	Sort1	Kremen1
Habp2	Osmr	Cnot8	Kat6b		Pid1	Sparc	L3mbtl3
Hadha	P2rx4	Cnp	Kcmf1		Pik3ap1	Srd5a1	Lamc2
Hal	Parm1	Cnr2	Kctd10		Pik3r1	Sspn	Lars
Hao1	Pcf11	Coa4	Kctd17		Pitpnc1	St3gal3	Lats1
Haus8	Pcsk1	Coa6	Kctd20		Pkdcc	Stab2	Ldha
Hdhd3	Pcsk5	Cobll1	Kctd3		Pkm	Stard9	Limch1
Herc3	Pde1a	Col14a1	Kctd6		Plcb4	Stat1	Lims1
Hes6	Pde4b	Col18a1	Kdelr2		Plcl1	Stk38	Lnx1
Hhex	Pdha1	Col5a3	Kdm6a		Plec	Sugct	Lnx2
Hic1	Pdhb	Comt	Khk		Plek	Sulf2	Lonrf3
Hlcs	Pdhx	Cops7b	Kif21a		Plekhm3	Sult1d1	Lpgat1
Hlf	Pdzrn3	Coq8a	Klf10		Plk3	Svip	Lrp5
Hmg20a	Per1	Cpm	Klf6		Plscr1	Syne1	Lrp6
Hmgcs2	Pfkfb3	Cpn2	Klhl2		Pom121	Tap1	Lrrc20
Hnf1a	Pgd	Cpox	Klhl25		Ppm1l	Tbc1d10a	Lrrc28
Hnrnpl	Pgs1	Cpsf4l	Lamtor3		Ppp1r12a	Tbc1d2b	Lrrc8b
Homer2	Phc2	Cracr2b	Lbp		Ppp1r15a	Tbc1d9b	Lrrc8d
Hp1bp3	Pi4k2a	Creg1	Leap2		Ppp2r2a	Tef	Lrrfip1
Hpd	Picalm	Creld1	Lepr		Ppp2r2d	Tex2	Lrrfip2
Hrg	Pign	Crim1	Lgals3		Ppp6c	Tex261	Luzp1
Hs1bp3	Pik3ap1	Crip1	Lgmn		Prkab1	Tfpi2	Lyve1
Hs2st1	Pik3c2a	Crip2	Limk2		Prmt1	Them7	Mad1l1
Hsbp1l1	Pik3r1	Crp	Lims1		Proser1	Thrb	Maff
Hsdl2	Pik3r5	Cryl1	Litaf		Prpf19	Timm21	Mafk
Hsf2	Pirb	Cryzl1	Lnx1		Psmc1	Timmdc1	Maip1
Hspa12a	Pitpnc1	Csad	Lnx2		Psmd11	Tlr7	Mal2
Hunk	Pla1a	Csf1r	Lpgat1		Pspc1	Tm2d2	Maml1
Idh3a	Plagl2	Csk	Lrp5		Ptbp2	Tmbim6	Map1lc3b
Ido2	Plaur	Ctdspl	Lrp6		Ptges3	Tmc6	Map3k3
Ifrd2	Plcb4	Ctnnbip1	Lrrc28		Ptpn13	Tmcc2	Map4k3
Igf2r	Plcl1	Ctsb	Lrrc47		Ptprg	Tmem123	Map4k4
Igfbp4	Plec	Ctsc	Lrrc58		Ptprj	Tmem131l	Map7
Inf2	Plekha3	Cwf19l1	Lrrc59		Ptprk	Tmem143	Mapk14
Inpp5f	Plekhm2	Cxcl11	Lrrfip2		Pxk	Tmem229b	Marcksl1
Ip6k1	Plxna2	Cxcl12	Lsm14a		Pxn	Tmem50a	Mark2
Iqsec1	Pmp22	Cxcr6	Lyar		Rab11b	Tmem94	Mark3
Irf1	Pou6f1	Cxxc5	Lyve1		Rab21	Tmprss6	Mb21d2
Isyna1	Ppm1l	Cyb5a	Mad1l1		Rab30	Tmtc2	Mbd2
Itga7	Ppp1r12a	Cyb5b	Maff		Rab5c	Tnfaip8	Mbnl2
Itgb5	Ppp1r18	Cyb5r3	Mafk		Rab7	Tns3	Mcm3
Josd1	Ppp2cb	Cyba	Maml3		Rab8b	Tomm70a	Mctp2
Kalrn	Ppp2r1a	Cyp1a2	Man2a1		Rabgef1	Treh	Mdm2
Kank1	Ppp3r1	Cyp26b1	Map3k14		Ralgapa2	Trim65	Med12l
Kansl1l	Ppp4r2	Cyp2b10	Map4k3		Raly	Trp53	Med13l
Kcnc3	Ppp4r4	Cyp2c23	Map4k4		Ranbp9	Tshz2	Med15
Kcnj16	Prag1	Cyp2c29	Mapk14		Rap1b	Ttr	Mef2a
Kcnk5	Prkcg	Cyp2c38	Mapk6		Rapgef2	Ttyh2	Mef2d
Kcnn2	Prkch	Cyp2c39	Mapkapk2		Rapgef5	Txnl4b	Meis2
Kdm1b	Prpf39	Cyp2c54	Mapkbp1		Rapgef6	Ube2cbp	Mgat5
Kdm2b	Psme2	Cyp2c67	Mapre1		Rasd1	Ube2u	Mical3
Kdr	Ptger4	Cyp2d10	March6		Rasgef1b	Ube4b	Mid1
Keap1	Ptpn2	Cyp2d26	March7		Rassf1	Ubr2	Mindy2
Keg1	Ptprg	Cyp2e1	Mark2		Rassf2	Ubr4	Mllt6
Khdrbs3	Ptprj	Cyp2f2	Marveld3		Rbbp8	Ugt1a6a	Mmp28
Khnyn	Ptprk	Cyp3a13	Mat1a		Rbm33	Ugt3a1	Mnt
Kif13b	Ptprm	Cyp3a59	Max		Rbpms	Uhrf1	Mob1b
Kif1c	Rab20	Cyp4a10	Mb21d2		Rcan1	Umps	Mob3c
Kif26a	Rab31	Cyp4f13	Mbd2		Rcan2	Unc119	Morc1
Klb	Rab7	Cyp4v3	Mbnl2		Reep3	Upb1	Moxd1
Klf15	Rab9	Cyp7a1	Mctp2		Rela	Usf2	Mpg
Klhdc7a	Rabggtb	Cysltr2	Mdfic		Rell1	Vdac1	Mrpl17
Klhl42	Rac1	D130043K22Rik	Mdm2		Retreg1	Vegfb	Mrps31
Klhl5	Ralb	D2hgdh	Med13l		Rffl	Wdcp	Ms4a4d
Kng1	Ralgapa2	D430042O09Rik	Med15		Rgs16	Wdfy3	Msmo1
Knop1	Ralgds	D5Ertd579e	Megf8		Rhou	Wdr83	Msrb3
L3mbtl3	Raly	D630039A03Rik	Meis2		Rin2	Wfdc1	Mta3
Lad1	Ranbp9	Daam1	Mettl9		Ripk1	Wls	Mthfr
Lasp1	Rap2c	Dab2ip	Mgat5		Ripk4	Wnt2	Muc13
Lats2	Rapgef6	Dact1	Miga1		Rnf103	Wwp1	Mustn1
Lcmt1	Rars	Dapk1	Mmadhc		Rnf114	Yeats2	Myh9
Ldlr	Rasgef1b	Dapk2	Mmp24		Rnf125	Zdhhc14	Myl6
Ldlrad3	Rbbp6	Dcaf11	Mmp25		Rnf185	Zdhhc6	Myo10
Ldlrap1	Rcan1	Dcaf7	Mmp7		Rnh1	Zeb2	Myo5b
Lgr5	Rcan2	Dclk3	Morc1		Rock1	Zfhx3	Myo9b
Lhfpl2	Rchy1	Ddah1	Morf4l1		Ror1	Zfp385b	Myom1
Lhpp	Rell1	Ddx58	Morf4l2		Rprd1b	Zfp750	Naa20
Lhx6	Retreg1	Defb1	Moxd1		Rsph4a	Zfp871	Nars
Lima1	Rfxank	Degs1	Mrap		Runx1	Zfp950	Nat10
Limd1	Rgcc	Dennd2a	Mthfd1l		Sacm1l	Zfp960	Nat8
Lims2	Rgs16	Dennd5b	Mybbp1a		Samd4	Zfp971	Natd1
Lin7a	Rgs2	Depdc7	Myh9		Sash1	Zmynd8	Nav2
Lipa	Rhoj	Deptor	Myl6		Sbno2		Nbeal1
Lipe	Rin2	Dera	Myo10		Scaf4		Nceh1
Lipg	Riok3	Dexi	Myo16		Scamp1		Nck1
Llgl2	Rlf	Dgat2	Myo1d		Scara5		Ncoa1
Lmf1	Rmnd5a	Dgcr6	Myo9b		Scarb1		Ncoa2
Lmo7	Rnd1	Dgkz	Nars		Sdc4		Ncoa5
Lpcat3	Rnf122	Dglucy	Nat10		Sdcbp		Ncor2
Lpin2	Rnf4	Dhcr24	Nav2		Sde2		Ndrg1
Lrfn3	Rnps1	Dhdh	Ncaph2		Sdsl		Ndst1
Lrp4	Rpl27a	Dhrs1	Nceh1		Sec24a		Ndst2
Lrrc3	Rplp0	Dhrs11	Nck1		Sec24d		Nectin1
Lrrc42	Rprd1b	Dhrs3	Ncoa2		Selenot		Nedd4l
Lrrc75a	Rps6ka3	Dhrs7b	Ncoa5		Sema3f		Nedd9
Lsm10	Rrbp1	Dio1	Ndufs4		Sema4c		Nfe2l2
Lsm6	Rrp15	Disp2	Nectin1		Sema6d		Nfia
Lyrm9	Rtn4rl2	Dixdc1	Nedd4		Senp5		Nfkb1
Lzts2	Rubcnl	Dlat	Nedd4l		Serpina3f		Nfkbiz
Lzts3	Runx1	Dlc1	Nedd9		Serpina3g		Nipbl
Maco1	S100a11	Dlg1	Nek6		Sgk1		Nkiras2
Madd	S100a8	Dlg3	Nek7		Sgms1		Nme7
Maf	Saa3	Dmgdh	Nfia		Sh2d4b		Nnmt
Magix	Sash1	Dmpk	Nfkb1		Shb		Nnt
Man2b2	Sav1	Dnajb14	Nfkbiz		Siah2		Noc3l
Manba	Sbno2	Dnase1l3	Nhlrc2		Slc11a2		Nomo1
Map3k21	Scaf4	Dnph1	Nhlrc3		Slc12a7		Nos1ap
Map3k4	Scaf8	Dock4	Nkiras1		Slc17a2		Nos2
Map4	Scara5	Dock7	Nlrp12		Slc23a2		Nostrin
Mapk15	Scarb1	Dock8	Nme7		Slc25a17		Nploc4
Mapre2	Scn8a	Dok1	Nmnat3		Slc25a51		Nrp2
Mapt	Sdc4	Dolpp1	Nnmt		Slc37a1		Nsf
Marc1	Sdcbp	Dpp4	Nomo1		Slc39a14		Nsmce2
Marf1	Sde2	Dpp8	Nos1ap		Slc43a1		Nt5c2
Marveld2	Sds	Dpyd	Nos2		Slc45a3		Nt5e
Mbnl1	Sdsl	Dpys	Nostrin		Slc4a4		Nuak1
Mcm10	Sema3f	Drc1	Nphp1		Slc7a5		Nup54
Mcrip2	Sema6b	Dse	Nrf1		Smad1		Nup62cl
Mecom	Serpina3k	Dsg2	Nrg1		Smad5		Ocstamp
Meis1	Serpine1	Dtnb	Nrg4		Smcr8		Olig1
Mertk	Sertad1	Dusp12	Nrip3		Smim3		Orc2
Met	Sf3b1	Dym	Nsmce1		Smndc1		Orm1
Mettl7b	Sgk1	Dynll2	Nt5c2		Smoc1		Ostc
Mettl8	Sgms1	Dyrk2	Nuak1		Snx18		P2rx4
Mfn2	Sh3bgrl3	E2f8	Nucb2		Snx4		Pan3
Mfsd4b1	Sh3bp4	Ebpl	Nufip2		Socs1		Pappa2
Mgat1	Shb	Ece1	Numbl		Socs7		Papss1
Mgll	Shisa5	Echdc2	Nus1		Sos2		Parm1
Mgme1	Shisa7	Echdc3	Odr4		Sppl2a		Parp2
Miga2	Shroom1	Eci1	Ormdl3		Spred2		Patj
Mink1	Siah2	Egfl7	Osbpl10		Sprtn		Pcgf5
Minpp1	Sik1	Ehhadh	Osmr		Sptbn5		Pcsk5
Mknk2	Slc10a6	Ehmt1	P2rx4		Sqstm1		Pcx
Mllt10	Slc11a1	Ei24	P4hb		Ssb		Pdgfc
Mlycd	Slc11a2	Eif4e3	Paf1		St3gal4		Pdgfra
Mmaa	Slc17a2	Eif4ebp2	Pan3		St7		Pdia4
Mmd	Slc23a2	Elk3	Parm1		Stat1		Pdk3
Mmd2	Slc25a28	Elmod3	Parva		Stat3		Pdlim1
Mmp15	Slc2a6	Elovl2	Pbrm1		Stk40		Pdzrn3
Mmrn2	Slc30a10	Elp6	Pbx3		Stra6l		Pf4
Mn1	Slc35b3	Emc1	Pcdh9		Strap		Pfkfb4
Mpdz	Slc35g2	Emg1	Pcf11		Susd6		Pgd
Mpzl2	Slc36a4	Engase	Pcsk1		Sybu		Pgm1
Mras	Slc38a2	Enho	Pcsk5		Tab2		Phc2
Mrc1	Slc39a14	Enpep	Pcx		Tacc2		Phf10
Mrgpre	Slc41a2	Enpp6	Pdcd6ip		Taf5l		Phf2
Mroh6	Slc44a1	Entpd5	Pde4b		Tanc1		Phf8
Mrpl15	Slc4a4	Entpd8	Pdha1		Tars		Phip
Mrps21	Slc7a1	Epb41l1	Pdhb		Tbc1d20		Pi4ka
Mrvi1	Slc7a11	Epb41l4b	Pdia4		Tbk1		Picalm
Mtfp1	Slc7a6	Epb41l5	Pdlim1		Tbl1xr1		Pid1
Mtg1	Slk	Epha1	Pdzrn3		Tcf12		Pik3r1
Mthfd1	Smim3	Ephx1	Per1		Tcp11l2		Pitpnb
Mtif3	Sntb2	Ephx2	Pfkfb3		Tdo2		Piwil2
Mtmr10	Snu13	Eps15l1	Pgd		Tead1		Pkm
Mtus1	Snx18	Erbb4	Pgs1		Tgfbr1		Plcl1
Mxra7	Socs1	Erc2	Phc2		Tgfbr2		Pld1
Mycl	Sod2	Erg	Phf10		Tgfbr3		Plec
Myo1e	Spata2	Ergic1	Picalm		Tgif1		Plek
Myo5b	Spred2	Esrra	Pign		Thoc1		Plekhm3
Myo7a	Spryd7	Etfa	Pik3c2a		Tiprl		Plin4
N4bp2l1	Sptbn1	Etfb	Pik3r1		Tle1		Pls1
Nadk	Sptbn5	Etl4	Pik3r5		Tle3		Plscr1
Naglu	Spty2d1	Etnppl	Pirb		Tm9sf4		Polr3h
Nat9	Sra1	Etv1	Pitpna		Tmcc3		Pom121
Ncoa4	Srf	Eva1a	Pla1a		Tmco4		Ppfibp1
Ndc1	Srgn	Eva1b	Plagl2		Tmem161b		Ppm1l
Ndrg2	Srpr	Evi5	Plaur		Tmem248		Ppp1r12a
Ndufs7	Srsf5	Evl	Plcl1		Tmem252		Ppp1r15a
Necab1	St3gal4	Exoc3l2	Plec		Tmem39a		Ppp2r1b
Nectin2	St6gal1	Exoc4	Plekha3		Tmem56		Ppp2r2a
Nectin3	St7	Ext2	Plekhm2		Tnfrsf1a		Ppp2r2d
Nemp1	Stag1	F2	Plin4		Tnfsf9		Ppp2r5c
Neu2	Stat1	F7	Plpbp		Tnks		Ppp6r3
Nfia	Stat3	Faah	Pmp22		Traf6		Pqlc2
Nfic	Steap4	Fabp1	Pnpla7		Trafd1		Prickle2
Nfix	Stx11	Fabp2	Pou6f1		Trim3		Prkab1
Nipa1	Stx18	Fads1	Ppm1l		Trip10		Prkab2
Notch2	Sub1	Fads2	Ppp1r12a		Tsc22d4		Prmt1
Npc1	Susd6	Fads6	Ppp1r18		Tsku		Psen1
Nr1h4	Svep1	Fah	Ppp2cb		Ttc39b		Psmc1
Nr1i2	Sybu	Fam102b	Ppp2r1a		Tuba1c		Pspc1
Nr2f2	Syk	Fam107b	Ppp2r1b		Twf1		Ptbp2
Nr2f6	Syncrip	Fam120a	Ppp2r5c		U2surp		Ptgfrn
Nr3c2	Synpo	Fam122b	Ppp3r1		Ube2e2		Ptpn11
Ntn4	Syt12	Fam167b	Ppp4r2		Ube2j2		Ptpn21
Ntpcr	Tacc2	Fam171a1	Ppp6r3		Ubr3		Pxn
Nuak2	Taf3	Fam20c	Pqlc2		Ubr5		Qk
Nudt16l1	Taok1	Fam210a	Prag1		Ubr7		R3hcc1l
Oaf	Tap1	Fam210b	Prcp		Ucp2		Rab11a
Oat	Tat	Fam214a	Preb		Ugcg		Rab11b
Ocel1	Tbca	Fam234b	Prkch		Ugt3a1		Rab30
Ogdh	Tbce	Fam53b	Ptpn2		Uhrf1bp1l		Rab4a
Ogg1	Tbk1	Fam78a	Ptprn2		Usb1		Rab5c
Oit3	Tcf12	Fam81a	Pum2		Usp1		Rab7
Olfm1	Tcp11l2	Fam89a	Qsox1		Usp33		Rab8b
Oma1	Tead1	Farp2	R3hcc1l		Usp6nl		Rabgef1
Onecut2	Tgfbr2	Fars2	Rab1a		Vgll4		Rai14
Osbpl1a	Tgif1	Fbxl17	Rab20		Wasl		Ralbp1
Osbpl2	Tgm2	Fbxl7	Rab31		Wdr37		Ralgapa2
Osbpl9	Thbs1	Fbxo21	Rab4a		Wdr45b		Raly
Oxr1	Ticam1	Fbxo22	Rab7		Wfdc2		Ranbp9
P4ha2	Tifa	Fbxo3	Rac1		Wfdc21		Rap1b
Pacs2	Tle3	Fbxo40	Ralb		Wwtr1		Rapgef1
Pacsin2	Tlr7	Fbxo9	Ralbp1		Xdh		Rapgef2
Pafah2	Tm9sf4	Fcgr2b	Ralgapa2		Xpo6		Rasd1
Pank1	Tma16	Fcgrt	Ralgds		Yars		Rassf1
Pard3	Tmcc3	Fcna	Raly		Yju2		Rassf10
Pard6b	Tmco4	Fdx1	Ranbp9		Ythdf2		Rassf2
Pbld1	Tmem38b	Fech	Rap2c		Zbtb16		Rbbp8
Pcdh12	Tmem39a	Fgd2	Rapgef1		Zbtb20		Rbm12b1
Pcnx4	Tmem71	Fgd4	Rars		Zbtb7c		Rbms1
Pcp4l1	Tnfaip3	Fgd6	Rasl10b		Zdhhc13		Rbpms
Pcyt2	Tnfrsf1a	Fgfr2	Rbbp6		Zdhhc3		Rcan1
Pde3b	Tnfrsf1b	Fgfr3	Rbm12		Zeb1		Rcan2
Pde4a	Tnfrsf22	Fggy	Rbms1		Zfand5		Rcc1l
Pde8a	Tnfrsf23	Fign	Rcan1		Zfp280d		Reep3
Pdgfa	Tnfsf9	Fkbp4	Rcan2		Zfp36l1		Rela
Pdlim5	Tnip1	Flnb	Rchy1		Zfp410		Rell1
Pdp2	Tnip2	Flrt1	Rdh11		Zfp462		Reps1
Pdzk1	Tnks	Flvcr2	Rell1		Zfr		Retreg1
Peg3	Tnks1bp1	Fmo1	Reps1				Rexo1
Peli2	Tomm20	Fmo2	Ret				Rffl
Pemt	Tpd52	Fmo3	Retreg1				Rfk
Per2	Tpm3	Fmo5	Rexo1				Rgs16
Pex26	Trak2	Fnbp1	Rexo2				Rgs8
Pex5	Trib2	Foxa1	Rfk				Rhoq
Pfkfb1	Trim11	Foxa3	Rfxank				Rhou
Pfkm	Trim3	Foxp1	Rgcc				Ric8b
Pgap1	Tsku	Foxp2	Rgs16				Ripk1
Pgap2	Ttc39b	Foxq1	Rgs2				Ripk4
Pheta1	Ttll11	Fpgs	Rgs8				Ripor2
Phf19	Tuba1c	Fras1	Rhoj				Ripply1
Phka2	Txn1	Frmd4a	Rhoq				Rnd3
Phlda1	Txnip	Fscn1	Ric8b				Rnf103
Phldb2	Ubb	Fut8	Riok3				Rnf114
Phlpp1	Ube2e2	Fyco1	Rlf				Rnf125
Pik3c2b	Ube2f	Gaa	Rmnd5a				Rnf185
Pitpnm2	Ube2j1	Gal3st1	Rnd1				Rnf19a
Pkp4	Uck2	Galm	Rnf10				Rnf2
Plcg1	Ugt3a1	Galnt11	Rnf122				Rnf216
Plcxd2	Usp14	Galnt15	Rnf146				Rnf217
Pld6	Usp38	Gamt	Rnf2				Rnf220
Plekha5	Usp42	Gas2	Rnf216				Rnf44
Plekha6	Usp6nl	Gbf1	Rnf217				Rnh1
Plekhg3	Vapa	Gc	Rnf220				Ror1
Plpp3	Vcan	Gcgr	Rnf4				Rorc
Plscr4	Vdr	Gck	Rnps1				Rp9
Plxnb1	Vgll4	Gclc	Rpl10a				Rpl31
Plxnd1	Vmp1	Gclm	Rpl27a				Rps17
Pnkd	Wasl	Ggcx	Rpl31				Rragc
Pnkp	Wdr37	Ggnbp1	Rpl35				Rras
Pnpo	Wfdc2	Ghr	Rpl41				Rsbn1l
Podxl	Wipf2	Gimap8	Rplp0				Rsph4a
Ppara	Wtap	Gjb1	Rps6ka3				Runx1
Ppcdc	Wwtr1	Gjc2	Rpsa				Rusc2
Ppfibp2	Xbp1	Gldc	Rrbp1				Rybp
Ppl	Xdh	Glyat	Rrp15				Samm50
Ppm1f	Xpo6	Gm4788	Rtn4rl2				Sar1a
Ppp1r13b	Xrn2	Gm4951	Runx1				Sbno1
Ppp2r3a	Yars	Gm4952	Rusc2				Sbno2
Ppp2r5a	Yme1l1	Gm826	S100a11				Scaf4
Ppp2r5e	Zbtb16	Gna11	S100a8				Scamp1
Ppp4r3a	Zbtb20	Gne	Saa3				Scara5
Ppp6r2	Zbtb7c	Gng7	Sav1				Scfd2
Pqlc1	Zc3h12a	Gnmt	Sbf1				Sdc1
Prdm10	Zc3h13	Gpam	Sbno2				Sdcbp
Prdx6	Zc3h7a	Gpat4	Scaf4				Sdccag8
Prkag2	Zdhhc3	Gpc1	Scaf8				Sde2
Prkca	Zeb1	Gpc6	Scara5				Sdsl
Prkcz	Zfp131	Gpd1l	Scd1				Sec24d
Prkd3	Zfp691	Gphn	Scfd2				Sec31a
Prok1	Zfp810	Gpld1	Scn8a				Sec63
Proser2	Zfp958	Gpr162	Scyl2				Selenof
Prox1	Zmpste24	Gpr182	Sdcbp				Sem1
Proz	Zswim4	Gprc5c	Sde2				Sema3f
Prpsap1	Zswim8	Gprin3	Sdsl				Sema4c
Prrg2		Gpt	Selenok				Sema7a
Prss8		Grb7	Sema3f				Serinc5
Psen2		Gsap	Sema6b				Serpina3f
Psmd9		Gsdmd	Sergef				Sesn2
Ptch1		Gsta3	Serinc5				Setd5
Pter		Gstt1	Serpina10				Sgk1
Ptgr2		Gstt2	Serpina3k				Sgk3
Ptgs1		Gstt3	Serpine1				Sgms1
Pth1r		Gtf2ird2	Sertad1				Sgsm1
Ptk2b		Gtf3c1	Setbp1				Sgsm3
Ptpa		Gucd1	Sgk1				Sh2d4b
Ptprf		Gulo	Sgms1				Shb
Pus10		Gusb	Sh2d5				Sik3
Pyurf		Gys2	Sh3bp4				Skap2
Qprt		H2afv	Shb				Ski
Rab11fip3		H2-Eb1	Shroom1				Slain2
Rab1b		H2-T23	Sik1				Slc11a2
Rab3a		H2-T24	Sik3				Slc1a5
Rab3il1		Haao	Ski				Slc25a18
Rab3ip		Habp2	Slc10a6				Slc25a51
Rabep1		Hacd2	Slc11a2				Slc2a1
Rad50		Hadh	Slc20a1				Slc35b1
Ralgps1		Hadha	Slc25a28				Slc35c2
Ralgps2		Hadhb	Slc30a10				Slc35e1
Ranbp10		Hal	Slc35b3				Slc37a1
Rap1gap		Hao1	Slc35f5				Slc38a9
Rap2a		Hdac11	Slc35g2				Slc39a10
Rara		Hdhd3	Slc36a2				Slc39a14
Rarg		Hebp1	Slc36a4				Slc43a3
Rassf3		Helz2	Slc38a2				Slc45a4
Rbfa		Herc3	Slc38a9				Slc4a4
Rdx		Hes6	Slc39a11				Slc52a2
Reep4		Hexa	Slc39a14				Slmap
Rfc2		Hexb	Slc39a4				Smad1
Rgl2		Hgfac	Slc41a2				Smad2
Rgl3		Hhex	Slc4a4				Smcr8
Rgs3		Hibadh	Slc7a1				Smim3
Rhpn2		Hipk2	Slc7a11				Smlr1
Ric1		Hlcs	Slc7a6				Smndc1
Rita1		Hlf	Slk				Smoc1
Rmnd1		Hmg20a	Smim15				Snx12
Rnf123		Hmgcl	Smim3				Snx13
Rnf135		Hmgcs2	Snd1				Snx18
Rnf141		Hnf4a	Snrnp27				Snx24
Rnf144b		Homer2	Sntb2				Snx4
Rnf152		Hp1bp3	Snu13				Snx8
Rnf181		Hpd	Snx13				Snx9
Rnf214		Hpgd	Snx18				Socs1
Rnf217		Hrg	Snx6				Socs7
Rnf43		Hs1bp3	Socs1				Sorl1
Robo1		Hs3st3b1	Sod2				Sos1
Rpgrip1l		Hsd11b1	Sorl1				Sos2
Rps6ka1		Hsd17b11	Spata2				Sox13
Rras2		Hsd17b13	Spcs2				Sp3
Rreb1		Hsd17b6	Specc1				Spata24
Rtkn		Hsd3b2	Specc1l				Spcs3
Rtn4rl1		Hsd3b3	Spi1				Specc1
Rufy3		Hsdl2	Spin1				Spin1
Rxra		Hsf2	Spon1				Spred2
Samd1		Hspa12a	Sppl3				Sprtn
Samd8		Hspg2	Spred2				Spry2
Sardh		Htra1	Spryd7				Spryd3
Sat2		Iah1	Sptbn1				Src
Saysd1		Idh1	Spty2d1				Srebf2
Sc5d		Idh2	Sra1				Srp14
Scap		Idnk	Srebf2				Srprb
Scnn1a		Ido2	Srf				Ssb
Sdr9c7		Ifi47	Srgn				Ssh1
Sec14l2		Ifnar2	Sri				Ssr2
Sec16b		Ifrd2	Srpr				St3gal1
Sel1l3		Ift122	Ssh1				St7
Selenoi		Igf2r	Ssr1				Stat3
Serpina1a		Igfbp2	Ssr4				Stk24
Serpina1b		Igfbp4	St3gal1				Stk25
Serpina1e		Ihh	St6gal1				Stk3
Sesn1		Il16	St7				Stra6l
Setd1b		Il1rap	St8sia1				Strap
Sfmbt1		Il6ra	Stag1				Stt3b
Sfxn2		Ildr2	Stat3				Susd6
Sfxn5		Immp1l	Steap4				Sybu
Sgk2		Immp2l	Stk24				Tab2
Sh3bp5		Inf2	Stx11				Tacc2
Shmt1		Inmt	Stx18				Taf5l
Shtn1		Inpp1	Stx1b				Tanc1
Siae		Inpp4b	Sub1				Tapt1
Sigirr		Inpp5f	Susd6				Tbc1d20
Sipa1l3		Iqsec1	Svep1				Tbk1
Six5		Iqsec2	Sybu				Tbl1xr1
Ski		Irf1	Syncrip				Tceal9
Skp2		Irf5	Synpo				Tcf12
Slc10a1		Irgm1	Syt12				Tcte2
Slc10a5		Isoc2b	Tacc2				Tead1
Slc12a6		Itch	Taf3				Tead3
Slc16a12		Itgb5	Tagln2				Tesmin
Slc16a5		Itm2b	Tanc2				Tex10
Slc17a3		Itpka	Taok1				Tgfbr1
Slc18a1		Itpr2	Tasp1				Tgfbr2
Slc19a1		Jade1	Tat				Tgfbr3
Slc22a23		Kank1	Tbc1d2				Tgif1
Slc25a13		Kansl1l	Tbca				Thap12
Slc25a22		Kat2b	Tbk1				Thoc1
Slc25a23		Kbtbd12	Tcf12				Tiprl
Slc26a1		Kcnj16	Tead1				Tjp2
Slc27a2		Kcnk5	Ten1				Tle1
Slc29a1		Kcnk6	Tfip11				Tle3
Slc2a2		Kcnn2	Tgfb3				Tlk1
Slc2a5		Kcp	Tgfbr2				Tm4sf4
Slc2a9		Kdm1b	Tgif1				Tm9sf4
Slc31a1		Kdr	Tgm2				Tmcc3
Slc35a5		Kdsr	Tha1				Tmco4
Slc35d1		Keg1	Thbs1				Tmem161b
Slc35e2		Khdrbs3	Themis2				Tmem170b
Slc35e3		Kif13b	Ticam1				Tmem171
Slc36a1		Kif1c	Tifa				Tmem184c
Slc37a4		Klb	Tkfc				Tmem189
Slc38a3		Klf12	Tle3				Tmem192
Slc3a1		Klf15	Tm9sf1				Tmem248
Slc40a1		Klhdc7a	Tm9sf3				Tmem252
Slc41a3		Klhl42	Tm9sf4				Tmem258
Slc8b1		Klhl5	Tma16				Tmem39a
Smad3		Klkb1	Tmcc3				Tmem62
Smad9		Kng1	Tmco4				Tmem69
Smarca2		Knop1	Tmem214				Tmem8
Smarca4		Kyat1	Tmem268				Tmem82
Smim13		Lactb2	Tmem39a				Tmx1
Smim4		Lad1	Tmem67				Tnfrsf1a
Smyd1		Lair1	Tmem71				Tnpo1
Snap47		Lama3	Tnfaip3				Tnrc6a
Snrk		Lamp1	Tnfrsf10b				Tomm34
Snta1		Lamp2	Tnfrsf1a				Tomm40
Sntb1		Lap3	Tnfrsf1b				Traf3ip2
Snx15		Larp1b	Tnfrsf22				Traf6
Snx21		Lasp1	Tnfrsf23				Trdmt1
Sorbs3		Lck	Tnfsf11				Trim24
Sox12		Lcmt1	Tnip1				Trim3
Sox5		Ldb2	Tnip2				Trio
Sp5		Ldlr	Tnks1bp1				Trip10
Sphk2		Ldlrad3	Tomm20				Trmu
Spink5		Ldlrad4	Tpd52				Tspan14
Spns2		Lect2	Tpm3				Tspan9
Spout1		Lgr4	Traf3ip2				Tssc4
Sptbn2		Lgr5	Trak2				Ttc41
Srd5a1		Lhfpl2	Trat1				Ttpa
Srgap2		Lhpp	Trib2				Tuba1c
Srgap3		Lifr	Trim11				Tusc3
Srpk2		Lima1	Trim3				Twf1
Ssbp3		Limd1	Trio				Txndc5
St6galnac6		Limd2	Trp53i11				Ube2e2
Stap1		Lims2	Tspan9				Ube2j2
Stard10		Lin7a	Ttc39a				Ube2m
Stard13		Lipa	Ttll11				Ubr5
Stim1		Lipc	Tuba1c				Ubr7
Stk16		Lipe	Txn1				Ubtd1
Strbp		Lipg	Txndc11				Ubtf
Stx2		Lmbrd1	Ubb				Ugcg
Stxbp4		Lmf1	Ube2e2				Ugt1a5
Stxbp6		Lmo2	Ube2f				Uhrf1bp1l
Suds3		Lmo7	Ube2j1				Ulk1
Syde2		Lmod2	Ube2q1				Usb1
Syne3		Lpcat3	Ubp1				Usp1
Taok3		Lpin2	Ubr1				Usp33
Tapt1		Lrig1	Uck2				Usp6nl
Tbc1d13		Lrig3	Use1				Vxn
Tbc1d16		Lrp4	Usp38				Wac
Tbc1d2b		Lrpprc	Usp42				Washc2
Tbc1d30		Lrrc3	Usp6nl				Wasl
Tbc1d8		Lrrc51	Vapa				Wdfy1
Tbx3		Lrrn4	Vat1				Wdr20
Tcf7l1		Lrtm1	Vcan				Wdr37
Tedc2		Lsm10	Vdr				Wdr45b
Tef		Lsm6	Vmp1				Wfdc2
Tek		Ltbp4	Vwa2				Wfikkn1
Tenm3		Lypla1	Wasl				Wnt5a
Tent4a		Lyrm9	Wdfy1				Wwp2
Tent5c		Lzts2	Wdr37				Wwtr1
Terf1		Lzts3	Wfdc2				Xpo6
Tert		Maco1	Wipf2				Xrn1
Tet3		Macrod1	Wnt5a				Yap1
Tfeb		Madd	Wtap				Ybx3
Thtpa		Maf	Wwc2				Yju2
Timd2		Magi1	Wwtr1				Ypel2
Tlr5		Magix	Xbp1				Ypel5
Tmbim1		Man1a	Xpo6				Ythdf2
Tmcc1		Manba	Xrn2				Zbtb7c
Tmcc2		Maob	Xylt1				Zdhhc13
Tmem101		Map2k6	Yap1				Zdhhc3
Tmem131		Map3k21	Ybx3				Zfand3
Tmem147		Map3k4	Yme1l1				Zfand5
Tmem19		Map3k5	Ypel2				Zfp106
Tmem201		Map4	Zbed3				Zfp113
Tmem260		Mapk15	Zbtb34				Zfp280d
Tmem30b		Mapk9	Zbtb39				Zfp326
Tmem37		Mapre2	Zbtb7c				Zfp36l1
Tmem44		Mapt	Zc3h12a				Zfp407
Tmem53		Marc1	Zc3h12c				Zfp410
Tmem63a		Marc2	Zc3h13				Zfp445
Tmem64		Marf1	Zc3h7a				Zfp462
Tmem86a		Mbl1	Zdhhc3				Zfp518b
Tmem98		Mbl2	Zfand3				Zfp608
Tmie		Mbnl1	Zfp113				Zfp609
Tnfaip8l1		Mcc	Zfp131				Zfp618
Tnrc18		Mcm10	Zfp217				Zfp740
Tomm40l		Mcrip2	Zfp292				Zfp777
Tox		Mecom	Zfp326				Zfr
Tpbgl		Megf6	Zfp513				Zmiz1
Tpcn1		Meis1	Zfp598				Zscan29
Tpi1		Mertk	Zfp810				Zswim6
Tpm1		Met	Zfp91				Zyx
Tpmt		Metrn	Zmpste24				Zzz3
Tppp		Mettl7b	Zmynd11
Tpra1		Mettl8	Zpr1
Tprkb		Mfn2	Zswim4
Trappc8		Mfsd4b1	Zswim6
Treh		Mgat1	Zswim8
Trim24		Mgll
Trim65		Mgme1
Trit1		Mgrn1
Trmt1l		Mgst3
Tsc22d3		Mia3
Tshz1		Mif4gd
Tspan18		Miga2
Tspan2		Mindy3
Ttc21b		Mindy4
Ttc30a1		Mink1
Ttll1		Mipep
Ttll12		Mknk2
Ttll5		Mllt10
Ttll8		Mlycd
Ttyh2		Mmaa
Tuba4a		Mmd
Tulp4		Mmd2
Twnk		Mmp15
Ube2u		Mmrn2
Ubqln4		Mn1
Ugt1a6a		Mocs2
Umps		Mpdz
Uox		Mpp1
Upf1		Mpp4
Uros		Mpzl2
Usp10		Mras
Usp40		Mrc1
Uvrag		Mrc2
Vav2		Mreg
Vsir		Mrm3
Vwa3b		Mrnip
Wasf1		Mroh6
Wdtc1		Mrpl1
Wnt2		Mrpl15
Wnt5b		Mrps21
Wnt9a		Mrps22
Wwc1		Mrps6
Xkr9		Mrvi1
Xpo1		Mtap
Xpot		Mtfp1
Xxylt1		Mtg1
Yipf1		Mthfd1
Ypel3		Mtif3
Zap70		Mtmr1
Zbtb38		Mtor
Zcchc24		Mup2
Zdhhc14		Mx1
Zdhhc18		Mxra7
Zdhhc9		Mycl
Zfp318		Mylip
Zfp385b		Mylk3
Zfp422		Myo1b
Zfp444		Myo1e
Zfp467		Myo6
Zfp521		Myo7a
Zfp579		Myof
Zfp710		Myzap
Zfp750		N4bp2l1
Zfpm1		N4bp3
Zfyve1		Nadk
Zhx3		Nadk2
Zkscan3		Naglu
Zkscan5		Nars2
Zmynd8		Ncald
Zrsr1		Ncam2
		Nck2
		Nckap5
		Ncoa4
		Ncor1
		Ndfip1
		Ndrg2
		Ndufaf6
		Ndufs7
		Necab1
		Nectin2
		Nectin3
		Nemp1
		Nfib
		Nfic
		Nfix
		Nhej1
		Nit2
		Nkd1
		Nlrp1b
		Nlrp6
		Nme4
		Noct
		Notch1
		Notch2
		Notum
		Npc1
		Npepl1
		Nqo2
		Nr1h4
		Nr1i2
		Nr2c1
		Nr2f2
		Nr2f6
		Nr3c2
		Nr5a2
		Nrarp
		Nrn1
		Nsun4
		Nt5c3
		Ntm
		Ntn4
		Ntpcr
		Nuak2
		Nudcd3
		Nup210
		Oaf
		Oat
		Ogdh
		Oit3
		Oma1
		Opa1
		Orc4
		Osbp2
		Osbpl1a
		Osbpl9
		Otc
		Otub2
		Otulin
		Oxr1
		P2ry13
		P2ry6
		P3h2
		Pacsin2
		Pafah2
		Pah
		Pak1ip1
		Pank1
		Papss2
		Pard3
		Parp12
		Parp16
		Pbld1
		Pbld2
		Pbx1
		Pcbd2
		Pcca
		Pcdh12
		Pcolce2
		Pcp4l1
		Pcsk6
		Pctp
		Pcyt1a
		Pcyt2
		Pdcd4
		Pde3b
		Pde4a
		Pde4dip
		Pde7b
		Pde8a
		Pde9a
		Pdilt
		Pdlim5
		Pdp2
		Pdss2
		Pdzk1
		Peak1
		Pecr
		Peg3
		Peli2
		Pemt
		Pex10
		Pex26
		Pex5
		Pex7
		Pfkfb1
		Pfkm
		Pgap1
		Pgap2
		Pgm2
		Pgrmc1
		Phf19
		Phka2
		Phlda1
		Phldb1
		Phldb2
		Phlpp1
		Phykpl
		Pigr
		Pik3c2b
		Pink1
		Pir
		Pitpnm2
		Pkn1
		Pknox2
		Pkp4
		Plcb1
		Plcxd1
		Plcxd2
		Pld6
		Plekha2
		Plekha6
		Plekhg5
		Plekho1
		Plg
		Plpp3
		Plscr2
		Plscr4
		Plxdc1
		Plxnc1
		Plxnd1
		Pml
		Pnkd
		Pnpo
		Podxl
		Polr2b
		Pon1
		Ppara
		Ppargc1a
		Ppcdc
		Ppfibp2
		Ppil1
		Ppl
		Ppp1r13b
		Ppp1r16b
		Ppp1r37
		Ppp2r3a
		Ppp2r5a
		Ppp2r5e
		Ppp4r3a
		Ppp6r2
		Pqlc1
		Prdm10
		Prdx6
		Prex1
		Prkag2
		Prkcb
		Prkcz
		Prkd3
		Prlr
		Prok1
		Proz
		Prpf8
		Prps2
		Prpsap1
		Prr16
		Prr36
		Prrg2
		Prss8
		Psen2
		Psmg1
		Pter
		Ptgfr
		Ptgr2
		Ptgs1
		Pth1r
		Ptk2b
		Ptp4a3
		Ptprb
		Ptprd
		Ptprf
		Ptprk
		Ptprs
		Pttg1ip
		Pum1
		Pus10
		Pygl
		Pyurf
		Qpct
		Qprt
		Rab14
		Rab3a
		Rab3il1
		Rab3ip
		Rabep1
		Rai2
		Ralgps1
		Ralgps2
		Ranbp10
		Ranbp3l
		Rap1gap
		Rap2a
		Rapgef3
		Rapgef4
		Rara
		Rarg
		Rasgrp2
		Rassf3
		Rassf8
		Rbm47
		Rbp1
		Rbp4
		Rcn1
		Rcn3
		Rdh10
		Rdh16
		Rdh16f2
		Rdx
		Retsat
		Rfc2
		Rfx4
		Rgl1
		Rgl3
		Rgs10
		Rgs3
		Rgs7bp
		Rhpn2
		Ric1
		Rita1
		Rmdn2
		Rmnd1
		Rnf123
		Rnf128
		Rnf135
		Rnf141
		Rnf152
		Rnf157
		Rnf181
		Rnf214
		Rnf43
		Rnpep
		Robo1
		Ropn1l
		Rpgrip1
		Rpgrip1l
		Rps6ka1
		Rptor
		Rtf2
		Rtkn
		Rtn1
		Rtn4
		Rtn4rl1
		Rufy3
		Rxra
		Sacm1l
		Sar1b
		Sardh
		Sass6
		Sat2
		Saysd1
		Sc5d
		Scap
		Scarb1
		Scnn1a
		Sdc2
		Sdhd
		Sdr9c7
		Sec14l2
		Sec14l4
		Sec16b
		Sel1l3
		Selenbp1
		Selenbp2
		Selenoi
		Selenop
		Sema4b
		Sema4g
		Sema5b
		Sephs1
		Serpina1a
		Serpina1b
		Serpina1c
		Serpina1d
		Serpina1e
		Serpinc1
		Sertad2
		Sesn1
		Setd3
		Setd4
		Sfxn2
		Sfxn5
		Sgk2
		Sgms2
		Sh3bgrl
		Sh3bp5
		Sh3tc1
		Sh3tc2
		Shld2
		Shmt1
		Shprh
		Shtn1
		Siae
		Sigirr
		Sipa1l1
		Sipa1l3
		Sirpa
		Sirt5
		Skp1a
		Slc10a1
		Slc10a5
		Slc12a7
		Slc13a2
		Slc13a3
		Slc16a10
		Slc16a12
		Slc16a2
		Slc16a5
		Slc16a7
		Slc17a3
		Slc17a8
		Slc19a1
		Slc22a1
		Slc22a18
		Slc22a23
		Slc22a26
		Slc22a27
		Slc22a30
		Slc22a4
		Slc22a5
		Slc22a7
		Slc25a10
		Slc25a13
		Slc25a17
		Slc25a23
		Slc25a26
		Slc25a37
		Slc26a1
		Slc27a2
		Slc27a5
		Slc29a1
		Slc2a2
		Slc2a5
		Slc2a9
		Slc30a9
		Slc31a1
		Slc35d1
		Slc35e2
		Slc35e3
		Slc36a1
		Slc37a4
		Slc38a3
		Slc38a4
		Slc39a5
		Slc39a9
		Slc3a1
		Slc40a1
		Slc43a2
		Slc44a2
		Slc4a9
		Slc50a1
		Slc6a13
		Slc6a16
		Slc6a6
		Slc6a9
		Slc8b1
		Slc9a9
		Slco1a4
		Slco1b2
		Slco2a1
		Smad3
		Smad7
		Smad9
		Smarca2
		Smim13
		Smim4
		Sms
		Smyd3
		Snap47
		Sned1
		Snrk
		Snrpd3
		Snta1
		Sntb1
		Sntg2
		Snx15
		Snx21
		Soat1
		Sorbs2
		Sorbs3
		Sord
		Sort1
		Sox12
		Sox5
		Spc24
		Spon2
		Spout1
		Sppl2a
		Spsb4
		Sptbn2
		Srd5a1
		Srgap2
		Srgap3
		Ssbp3
		Sspn
		Sstr2
		St3gal3
		St6galnac6
		St8sia4
		Stab1
		Stab2
		Stag2
		Stard10
		Stard7
		Stard9
		Stat1
		Stim1
		Stk16
		Stmn1
		Ston2
		Stx2
		Stxbp4
		Stxbp6
		Suclg1
		Suclg2
		Suds3
		Sugct
		Sulf2
		Sult1d1
		Sult2a7
		Sult2a8
		Sumf1
		Susd2
		Susd4
		Syde2
		Syne1
		Syne2
		Syne3
		Synpo2
		Szrd1
		Tango6
		Tbc1d10a
		Tbc1d13
		Tbc1d16
		Tbc1d2b
		Tbc1d30
		Tbc1d5
		Tbc1d9b
		Tbx3
		Tbxas1
		Tctn2
		Tdo2
		Tdrd7
		Tecr
		Tedc2
		Tef
		Tek
		Tenm3
		Tent4a
		Tent5c
		Terf1
		Tert
		Tex2
		Tex264
		Tfeb
		Thnsl2
		Thrb
		Thtpa
		Timd2
		Tjp3
		Tlr5
		Tm6sf1
		Tmc6
		Tmcc1
		Tmcc2
		Tmem131
		Tmem131l
		Tmem135
		Tmem147
		Tmem14a
		Tmem150a
		Tmem164
		Tmem176a
		Tmem183a
		Tmem184b
		Tmem19
		Tmem201
		Tmem204
		Tmem229b
		Tmem243
		Tmem260
		Tmem37
		Tmem44
		Tmem53
		Tmem56
		Tmem98
		Tmie
		Tmprss6
		Tmtc2
		Tnfaip8
		Tnfaip8l1
		Tnfrsf19
		Tns3
		Tomm70a
		Tor1aip2
		Tor4a
		Tpbgl
		Tpcn1
		Tpk1
		Tpmt
		Tppp
		Tprkb
		Tpst1
		Traf5
		Trafd1
		Trap1
		Treh
		Treml4
		Trhde
		Trim26
		Trim65
		Trit1
		Trmt10b
		Trmt1l
		Trmt2b
		Trmt9b
		Trpm2
		Tsc22d3
		Tshz2
		Tspan12
		Tspan15
		Tspan18
		Tspan2
		Tst
		Ttc21b
		Ttc23
		Ttc36
		Ttc39c
		Ttc7
		Ttll1
		Ttll12
		Ttll5
		Ttr
		Ttyh2
		Tuba4a
		Twnk
		Twsg1
		Ube2cbp
		Ube2r2
		Ube2u
		Ube4b
		Ubqln4
		Ugdh
		Ugp2
		Ugt1a6a
		Ugt1a6b
		Ugt1a9
		Ugt2a3
		Ugt2b35
		Ugt2b36
		Ugt2b5
		Ugt3a1
		Umad1
		Umps
		Unc119
		Unc93a2
		Uox
		Upb1
		Upp2
		Uros
		Usp10
		Usp2
		Usp3
		Usp40
		Vapb
		Vasn
		Vav2
		Vcl
		Vdac1
		Vldlr
		Vps13d
		Vwa3b
		Vwa8
		Wars2
		Wasf1
		Wdfy3
		Wdr7
		Wdtc1
		Wnt2
		Wnt9b
		Wwc1
		Xkr9
		Yif1b
		Yipf1
		Ypel3
		Zap70
		Zbtb38
		Zbtb5
		Zdhhc14
		Zdhhc18
		Zdhhc9
		Zeb2
		Zfand4
		Zfand6
		Zfhx3
		Zfhx4
		Zfp148
		Zfp2
		Zfp366
		Zfp385b
		Zfp444
		Zfp467
		Zfp521
		Zfp710
		Zfp750
		Zfp872
		Zfp950
		Zfyve1
		Zfyve21
		Zhx3
		Zkscan3
		Zmynd15
		Zmynd8
		Znrf2
		Zranb3

## Sheet: Fig4E;4G
Genes downregulated in HNF4aflfl CLP (to sham) & HNF4aLiver-i-KO sham (to HNF4aflfl)	Genes upregulated in HNF4aflfl CLP (to sham) & HNF4aLiver-i-KO sham (to HNF4aflfl)	Genes further downregulated in HNF4aKO CLP	Genes further upregulated in HNF4aKO CLP
0610005C13Rik	2410002F23Rik	0610005C13Rik	Abcb1b
1600014C10Rik	2410006H16Rik	1110002L01Rik	Acot9
1700001L05Rik	2700038G22Rik	1110020A21Rik	Adam8
1700028E10Rik	9530034E10Rik	1190007I07Rik	Aen
1700092C10Rik	A530013C23Rik	1700028E10Rik	Agfg1
1700113A16Rik	Abcb1b	1700113A16Rik	Anxa2
1810017P11Rik	Acer2	1810008I18Rik	Aoc2
1810034E14Rik	Acot9	1810019D21Rik	Apaf1
1810046K07Rik	Adamts15	1810034E14Rik	Arhgap1
2210039B01Rik	Aen	2610507I01Rik	Arrdc4
2610528J11Rik	AI506816	2810030D12Rik	Batf
2810030D12Rik	Alkbh1	2810402E24Rik	Bcam
2810459M11Rik	Angptl4	2810459M11Rik	Birc2
3110045C21Rik	Anxa2	2900005J15Rik	Birc3
4833418N02Rik	Aoc2	4833418N02Rik	Bmyc
4930594M22Rik	Apex1	4930458D05Rik	Bzw2
4933411K16Rik	Arhgdia	4930481A15Rik	Car13
5730414N17Rik	Arl2bp	5730414N17Rik	Ccp110
9930111J21Rik2	Atp10d	A1bg	Cd9
A1bg	B430219N15Rik	Abcb10	Chek1
A930004D18Rik	Bcam	Abcd1	Cks1b
A930038B10Rik	Bmyc	Ablim3	Clcf1
Aatk	Btg3	Acbd4	Col20a1
Abat	Bzw2	Acsl3	Csnk1g1
Abca6	C9orf72	Adh4	Cxcl3
Abca9	Cadm4	Adra1a	Ddias
Abcb10	Cbr3	Adra1b	Dpysl3
Abcb6	Ccdc9b	Agfg2	Dusp5
Abcg3	Ccn2	AI480526	Dyrk3
Abhd14b	Ccnd1	AI661453	Eda2r
Abhd18	Ccne1	Aldh8a1	Ehf
Abtb2	Ccp110	Amer2	Elf3
AC118710.1	Cd200	Anks4b	Ero1l
Acbd4	Cd9	Apoc2	Fas
Acbd5	Cdkn1a	Aqp9	Fen1
Ackr4	Cdkn2aipnl	Atp7b	Fgf2
Acsl3	Cep170	B130024G19Rik	Foxp4
Acy3	Chaf1b	B3galnt2	Gar1
Adap2	Chek1	B630019A10Rik	Gbp2
Adcy3	Chst8	Bace1	Gbp3
Adgre1	Cks1b	Bag4	Gbp5
Adgrl3	Clcf1	Banp	Gfpt2
Adh4	Col20a1	Bbs10	Glns-ps1
Adra1b	Coq8b	Bcar3	Glul
Adra2b	Cpeb1	Bcat2	Gm12854
Agap2	Cracr2a	Bcl7a	Gm16685
Agfg2	Csnk1g1	C130074G19Rik	Gm4949
Agpat2	Cstb	C330018D20Rik	Gm7019
Ahsa2	Ctps	C730002L08Rik	Gm9118
AI661453	Ctsl	C730027H18Rik	Gpr39
Akap1	Cttn	C730036E19Rik	Gpx3
Akr1c14	Cxcl17	Capn10	Hid1
Aldh1a1	Ddias	Cavin2	Hspa4l
Aldh3b3	Ddx28	Cbx2	Hypk
Aldh8a1	Ddx39b	Ccdc151	Ier3
Amer2	Dmtf1	Ccdc157	Ifitm5
Amt	Dusp5	Ccdc28a	Il20rb
Anks4b	Dync2li1	Ccdc28b	Itga2
Apbb2	Dyrk3	Chdh	Kctd14
Aprt	E030018B13Rik	Chn2	Lbp
Aqp11	Ebf3	Chrna2	Lif
Aqp4	Eda2r	Chst13	Mab21l3
Aqp9	Eif2b3	Cldn1	Mmp9
Arap1	Eif4a1	Cldn3	Msh2
Arhgap29	Eif4a-ps4	Coa6	Mst1r
Arhgap42	Enc1	Cpn2	Mtfr2
Arhgef19	Epb41l4aos	Crb3	Nhp2
Arl6ip1	Erh	Cutal	Nip7
Arrdc3	Errfi1	Cyb5d2	Noc3l
Asb13	Esam	Cyp2d37-ps	Nos2
Aspdh	Exoc6b	Cyp2d38-ps	Nup93
Atp11c	Fam241a	Cyp2r1	Orai2
Atp7b	Fam83d	Cyp4a32	Osmr
Atp8a1	Fcamr	Cyp8b1	P2rx4
B230217O12Rik	Fen1	D130020L05Rik	Pfkfb3
B4galnt3	Fgfr1	Dcaf11	Pgd
B630019A10Rik	Flot2	Ddc	Phlda3
B930025P03Rik	Fus	Def8	Pkm
Bank1	Fzd6	Dhcr24	Plat
Bbc3	Gadd45b	Dhfr	Plekhm3
BC024139	Gadd45g	Dio3os	Pogk
BC024386	Gapdh	Dlg3	Prag1
Bcar3	Gar1	Dna2	Prpf19
Bcat2	Gata6	Dnajc22	Psors1c2
Bco2	Gcfc2	Dnajc28	Ptbp2
Bdh1	Ggt1	Dntt	Ptges
Blk	Gin1	Dolk	Ptges2
Bloc1s5	Gm10499	Dusp19	Pwwp3b
Bmf	Gm12966	Dynll2	Rad18
Bmp5	Gm13394	Entpd8	Rcan2
Bnip5	Gm14327	Epha1	Reep2
Bok	Gm16278	Erbb3	S100a11
C130074G19Rik	Gm17359	Erg28	Samd4
C2cd2l	Gm19705	Esrp2	Serpina7
C730002L08Rik	Gm28856	F630042J09Rik	Serpine1
C730027H18Rik	Gm42031	Fam20c	Sesn2
C730036E19Rik	Gm44507	Fam210b	Sh3bp4
C8a	Gm45454	Fn3krp	Sh3pxd2b
Cab39l	Gm48604	Foxa2	Shroom1
Cachd1	Gm50337	Foxo4	Skil
Calcrl	Gm5340	Frs3	Skiv2l
Camk1d	Gm5559	Gjc3	Slc39a10
Capn10	Gm6108	Gltpd2	Slc39a6
Car5a	Gm9118	Glyctk	Slc44a1
Card14	Gmeb1	Gm10658	Slc6a14
Cat	Gpatch4	Gm11266	Slc7a11
Cav1	Gpx3	Gm11789	Slpi
Cavin1	Grhl1	Gm11844	Snhg15
Cbx2	Gspt2	Gm12500	Sntb2
Ccdc138	Gtf2a2	Gm13528	Spata5
Ccdc151	Hcar2	Gm14097	Star
Ccdc157	Hid1	Gm15348	Steap1
Ccdc28a	Hk2	Gm16157	Stk19
Ccn1	Ift43	Gm16548	Stk19-ps1
Ccr5	Il1rn	Gm16551	Stom
Ccs	Inhbb	Gm19696	Tac1
Cd180	Itga2	Gm20319	Tgm2
Cd300lb	Katnbl1	Gm22146	Tgtp1
Cdh2	Kif5c	Gm2788	Tm9sf4
Cdkl5	Klf10	Gm29966	Tma16
Cds2	Klf11	Gm30505	Tnfrsf10b
Cenpm	Lars	Gm32063	Tnip1
Chdh	Limch1	Gm32624	Trib2
Chn2	Lmo4	Gm35315	Trp53-ps
Chp2	Lpin1	Gm36028	Upp1
Chrm1	Map3k6	Gm4756	Usp53
Chst2	Mark4	Gm8941	Utp14a
Cideb	Mbnl2	Golt1a	Wdr43
Ciita	Mgarp	Grb7	Ybx3
Ckb	Msantd1	Grtp1	Zc3h12a
Clcn2	Mybl1	Hacl1	Zfp1
Cldn1	Myc	Hal	Zfp202
Cldn3	Myef2	Harbi1	Zmat3
Clec2h	Myom3	Hectd3
Clic5	Nhp2	Hjv
Clip4	Nle1	Hrg
Clstn3	Nrbp2	Hsd3b2
Cmah	Nrg4	Hykk
Coa6	Nucks1	Ido2
Col15a1	Nup93	Igf1os
Col3a1	P2rx4	Igip
Col6a5	Pabpc1	Ihh
Col6a6	Parp10	Inhbc
Cpeb2	Pdk4	Inpp5f
Cpn2	Pemt	Invs
Crb3	Pfkfb3	Irf3
Creb3l4	Pgd	Izumo4
Csf1	Pglyrp1	Kalrn
Csk	Phlda3	Kcnj16
Ctcfl	Pla1a	Kcnn2
Ctdsp1	Pla2g12a	Klhdc8a
Cth	Plat	Kyat1
Ctnnbip1	Plin2	Lactb2
Cutal	Pnpla3	Ldlr
Cxcl11	Porcn	Lims2
Cxcl12	Ppp2r2d	Lmo7
Cybrd1	Prmt1	Lrp3
Cyp26a1	Prrg4	Lrrc56
Cyp2c39	Psat1	Lrriq3
Cyp2d36-ps	Ptges	Lrsam1
Cyp2d37-ps	Qtrt2	Lrtm1
Cyp2d38-ps	Rabggtb	Macrod2
Cyp2j5	Rad18	Magix
Cyp2r1	Ralgapa2	Mapt
Cyp3a63-ps	Rapgef5	Marveld1
Cyp7a1	Rasd1	Marveld2
Cyp8b1	Rbbp8	Mavs
D130043K22Rik	Rbm18	Mblac2
D930007J09Rik	Rbmx2	Metrn
D930048N14Rik	Rcan2	Mettl7b
Daam1	Rcn1	Mfhas1
Daglb	Reep2	Miga2
Dcaf11	Reep3	Mkks
Ddc	Rgs16	Mlh3
Def8	Rlf	Mmab
Dennd5b	Rnf144a	Mmd2
Dexi	Rpf2	Mob3b
Dhcr24	Rpp38	Mppe1
Dhfr	Rps15a-ps3	Mpv17l
Dio3os	Rps6ka3	Mpzl2
Dna2	Rrs1	Mroh6
Dnajb4	S100g	Mtarc1
Dnajc22	Scn8a	Mtss2
Dnm3	Septin10	mt-Ti
Dntt	Serpina7	Mycl
Dock8	Sesn2	Myo7b
Dpf1	Sgk1	N4bp2l1
Dpys	Sh2d5	Nadsyn1
Dqx1	Sh3bp4	Naprt
E030037K01Rik	Sh3pxd2b	Nectin3
Eif4ebp2	Shisa9	Nr1h3
Elane	Shq1	Nr1i3
Enho	Shroom1	Nudt12
Enpp1	Siah1b	Ocln
Enpp3	Slc22a5	Onecut2
Enpp6	Slc39a6	P2ry1
Entpd8	Slc44a1	P2ry4
Epha1	Slc9a6	Pank1
Epha2	Smad1	Pcbp4
Epha7	Snhg1	Pcdh12
Erbb3	Snhg12	Pctp
Erg28	Snhg15	Peg3
Ermap	Snhg5	Pigh
Eva1a	Socs6	Pja1
Extl1	Sox9	Plekhg6
Faah	Spaca6	Pllp
Fads6	Spred2	Polr3gl
Fahd1	Srrm1	Ppara
Fam129a	St3gal5	Ppdpf
Fam129b	Stom	Ppm1k
Fam131c	Sult1e1	Prkaca
Fam171a1	Taf1b	Prkcz
Fam20c	Taf1d	Prob1
Fam210b	Tdo2	Prodh
Fam214a	Tecpr2	Prok1
Fam47e	Tes	Prox1os
Fam78a	Tgm2	Pter
Fam83f	Thrap3	Ptms
Fbxo21	Thrsp	Rassf7
Fdft1	Tiparp	Rbpms2
Fgd4	Tmco4	Rdh9
Fgf11	Tnfrsf10b	Reep6
Fgfr3	Tob2	Rgl3
Fgfrl1	Tra2b	Rgs12
Flnb	Trim13	Rhobtb2
Fmn1	Tsku	Rnf214
Fndc1	Ttpal	S1pr5
Foxo4	Tubb6	Samd1
Frg2f1	Uck2	Sec14l2
Fzd4	Usp18	Sec16b
Fzd7	Utp14a	Sec22c
G0s2	Vmp1	Sema6c
Galt	Vopp1	Sigirr
Gatm	Wars	Sirt3
Gbp8	Wdr44	Slc10a5
Gfra2	Xpo5	Slc16a5
Ggact	Ybx3	Slc17a3
Gimap8	Zbtb16	Slc17a8
Gimd1	Zbtb45	Slc18a1
Gltpd2	Zcchc10	Slc25a22
Glyat	Zfas1	Slc25a35
Glyctk	Zfp970	Slc35d2
Gm10319	Zmat3	Slc46a1
Gm10556	Znrf1	Slc6a12
Gm10658	Zwint	Slco1b2
Gm11695		Smco4
Gm11752		Smim10l1
Gm11789		Sntb1
Gm11844		Spata2l
Gm11992		Spns2
Gm12354		Srr
Gm12405		St6galnac2
Gm12406		Stard5
Gm12500		Stxbp6
Gm12762		Sult3a2
Gm12909		Taok3
Gm13021		Tcaim
Gm13027		Tedc2
Gm13203		Tesk2
Gm13855		Tex12
Gm15343		Tfeb
Gm15348		Them4
Gm15587		Thrb
Gm15638		Tm6sf2
Gm15723		Tmem126b
Gm15998		Tmem143
Gm16157		Tmem184a
Gm16536		Tmem37
Gm16548		Tmem41a
Gm16551		Tns1
Gm16793		Tpcn1
Gm17023		Trim7
Gm17025		Tstd3
Gm18786		Ttyh2
Gm19696		Txnl4b
Gm19744		Urad
Gm20319		Vkorc1
Gm20684		Vmo1
Gm21049		Wnt5b
Gm22146		Xkr9
Gm2602		Xylb
Gm26608		Zbtb14
Gm29571		Zbtb18
Gm29856		Zc2hc1c
Gm30117		Zfp174
Gm30505		Zfp354a
Gm30784		Zfp385b
Gm31084		Zfp820
Gm31544
Gm31583
Gm32540
Gm33543
Gm34333
Gm35570
Gm36028
Gm36251
Gm36325
Gm36419
Gm37336
Gm37729
Gm37824
Gm40438
Gm43449
Gm43667
Gm44096
Gm44202
Gm44787
Gm45044
Gm45083
Gm45086
Gm45609
Gm45838
Gm46411
Gm46516
Gm47078
Gm4756
Gm47719
Gm47725
Gm47882
Gm48633
Gm49410
Gm49431
Gm49495
Gm49502
Gm49668
Gm5524
Gm5626
Gm7086
Gm7652
Gm8615
Gm8941
Gm8990
Gm9530
Gng11
Gnpda1
Golt1a
Gpd1
Gpm6a
Gpr12
Gpr157
Greb1l
Grtp1
Gsdme
Gzf1
H2ac20
H2-DMa
H2-DMb1
Hacd4
Hebp1
Hectd3
Hes6
Hhat
Hhipl2
Hic1
Hmgcr
Hnf1aos1
Hnf1aos2
Hnf4aos
Hook2
Hrg
Hsd3b2
Hsd3b3
Hsf2
Hsph1
Hunk
Hykk
Ido2
Igf2bp3
Igfbp5
Igkc
Igkv14-126
Il17rb
Impa1
Inf2
Inhba
Inhbc
Inpp5f
Invs
Irf6
Irs1
Itga4
Itpka
Ivd
Izumo4
Jchain
Josd2
Kalrn
Kank1
Kcna2
Kcnn2
Kdm1b
Keg1
Kifc3
Klf1
Klf12
Klhdc7b
Klhl5
Krt23
L2hgdh
Lactb2
Lad1
Lair1
Ldlr
Ldlrad3
Lifr
Lims2
Lin7a
Lipa
Lipg
Lratd1
Lrit1
Lrit2
Lrrn3
Lrsam1
Lst1
Ly6g2
Lzts3
Madd
Magix
Mast3
Mavs
Mblac2
Mcm10
Met
Metrn
Mettl7b
Mfhas1
Mgat3
Mgl2
Miga2
Minpp1
Mmab
Morn2
Mpdz
Mpst
Mpv17l
Mras
Mrgprb11-ps
Mroh6
Mrpl12
Mtarc1
Mtmr7
Mtnr1a
mt-Ti
Mtx3
Mug-ps1
Mvk
Mycl
Myh10
Myh7b
Mylk
Myo7b
Myo9a
Myof
Myorg
Nadsyn1
Naprt
Ncmap
Ndrg2
Neb
Necab1
Nectin1
Nectin3
Net1
Nit1
Nit2
Nptx1
Nr1h3
Nr1i3
Nr2f2
Nr2f6
Nsmf
Nt5e
Ntf3
Ntn3
Nuak2
Nup210
Nxpe2
Nynrin
Oat
Obox4-ps3
Ocln
Olfr1372-ps1
Onecut2
Oxtr
P2ry1
Pank1
Paqr9
Pard3
Parp16
Pbld2
Pcdh18
Pcgf1
Pde8b
Pde9a
Pdzk1
Phf11c
Phka2
Phldb3
Pja1
Pkhd1l1
Pkib
Pla2r1
Plcb2
Plcg1
Plcxd2
Plekha2
Plekhg6
Pllp
Plpp3
Pls1
Plscr2
Pnkd
Polr3gl
Ppara
Ppdpf
Ppfibp2
Ppm1k
Ppp1r16a
Ppp1r16b
Prkcb
Prkcz
Prkd3
Prob1
Prodh
Proz
Prph
Prpsap1
Psen2
Pter
Ptgs1
Ptk2b
Ptk6
Ptms
Ptpn18
Pvrig
Pycrl
Rab17
Ralgps2
Ranbp10
Ranbp3l
Rara
Rasal2
Rassf8
Rbpms2
Rcn3
Rdh9
Rdx
Reep6
Retreg2
Rfx4
Rgs10
Rgs12
Rhod
Ripply1
Rmdn2
Rnf5
Rnpepl1
Rspo1
Rufy1
Rxrg
S1pr5
Sat2
Sbk1
Sc5d
Scnn1a
Sco2
Scrn2
Sec14l2
Sec16b
Sec22c
Selenoi
Sema3d
Sema5b
Sema6a
Septin3
Serpinb6b
Sesn3
Sfmbt2
Sfxn5
Sh2d4a
Sh3bp5
Shank2
Shf
Shfl
Shmt2
Sigirr
Sigmar1
Sipa1l3
Sirt3
Slc10a5
Slc16a5
Slc17a3
Slc17a8
Slc18a1
Slc19a2
Slc22a30
Slc23a1
Slc25a10
Slc25a21
Slc25a45
Slc26a1
Slc27a2
Slc2a5
Slc31a1
Slc35d2
Slc35e2
Slc36a1
Slc39a2
Slc46a1
Slc46a3
Slc5a6
Slc6a12
Slc6a16
Slc7a15
Slc8a1
Slco1b2
Smad3
Smco4
Smim10l1
Smlr1
Smpd3
Snap47
Sntb1
Sntg1
Sntg2
Sorcs3
Sox7
Sp5
Spata2l
Spib
Spink5
Spns2
Sprn
Spsb4
Srd5a2
Srebf1
Srms
Srr
St6galnac2
Stap1
Stard5
Stx2
Stxbp6
Sucnr1
Sulf1
Sult3a2
Syne3
Syne4
Taco1
Tafa2
Tbx3
Tbx3os1
Tbxa2r
Tdrd7
Tert
Tesk2
Tex12
Thrb
Tiam1
Timd2
Timp2
Tlcd2
Tlr12
Tm6sf2
Tmem200b
Tmem25
Tmem30b
Tmem37
Tmem41a
Tmem88b
Tmtc1
Tnfaip8l1
Tnfaip8l3
Tnfrsf11b
Tnfsf12
Tpcn1
Traf4
Trim7
Trim80
Tspan15
Tstd3
Ttbk1
Ttc23
Ttll5
Ttyh2
Txndc15
Tymp
Ube2ql1
Unc93a2
Upb1
Upk3b
Urad
Utp14b
Vav2
Vkorc1
Vps9d1
Vsig4
Vwa3b
Vwce
Wdtc1
Wif1
Wnt5b
Wrnip1
Xylb
Xylt2
Ypel3
Zap70
Zbed4-ps1
Zbed4-ps2
Zc2hc1c
Zdhhc9
Zfp276
Zfp354a
Zfp354b
Zfp820

## Sheet: Legend
Fig1B represents all downregulated (Padj < 0.05, LFC < -1) and upregulated (Padj < 0.05, LFC > 1) genes 8h or 24h after CLP from liver RNA-Seq data.
Fig1D shows genes that were downregulated (Padj < 0.05, LFC < -1) at 8h and 24h after CLP, based on liver RNA-Seq data. These genes contain a Hnf4a motif in their promoter, as identified by HOMER analysis within 1000 bp upstream of their transcription start site.
Table S1-S2 shows genes that were downregulated (Padj < 0.05 and LFC < 0) or upregulated (Padj < 0.05 and LFC > 0) 8h or 24h after CLP associated with sham-specific (Padj < 0.05 and LFC < 0) or CLP-specific (Padj < 0.05 and LFC > 0) HNF4a binding sites, respectively, in liver 8h or 24h after sham or CLP.
Table S3-S4 shows genes that were downregulated (Padj < 0.05 and LFC < 0) or upregulated (Padj < 0.05 and LFC > 0) 8h or 24h after CLP associated with sham-specific (Padj < 0.05 and LFC < 0) or CLP-specific (Padj < 0.05 and LFC > 0) open chromatin sites in liver 8h after sham or CLP.
Fig4E;4G show genes that were downregulated or upregulated (Padj < 0.05) in Hnf4aLiver-i-KO sham relative to Hnf4aflfl, and downregulated (Padj < 0.05, LFC < -0.8) (n=716) or upregulated (Padj < 0.05, LFC > 0.8) (n=245), respectively, in CLP relative to sham (first two columns). And genes that were further downregulated (Padj < 0.05, LFC < -0.8) (n=288) or upregulated (Padj < 0.05, LFC > 0.8) (n=…
