# Supplementary material for: A critical role for HNF4α in polymicrobial sepsis-associated metabolic reprogramming and death
Source: EMBO Mol Med. 2024 Sep 11;16(10):13. doi: 10.1038/s44321-024-00130-1 (PMC11473810; doi:10.1038/s44321-024-00130-1)
Supplement: Supplementary file 4 — Source data Fig. 2 [file 44321_2024_130_MOESM4_ESM.zip]

Archive with 10 entries (6 files):
- Figure 2/2A/
- Figure 2/2A/RNA-Seq CLP24h_normcounts.xlsx
- Figure 2/2A/RNA-Seq CLP8h_normcounts.xlsx
- Figure 2/2B/
- Figure 2/2B/Western blot HNF4a+actin.jpg
- Figure 2/2C/
- Figure 2/2C/CLP HNF4a Western 1.xlsx
- Figure 2/2C/CLP HNF4a Western 2.xlsx
- Figure 2/2E/
- Figure 2/2E/Quantification of 2D.xlsx
