# Supplementary material for: A critical role for HNF4α in polymicrobial sepsis-associated metabolic reprogramming and death
Source: EMBO Mol Med. 2024 Sep 11;16(10):13. doi: 10.1038/s44321-024-00130-1 (PMC11473810; doi:10.1038/s44321-024-00130-1)
Supplement: Supplementary file 4 — Source data Fig. 2 [file 44321_2024_130_MOESM4_ESM.zip › Figure 2/2A/RNA-Seq CLP8h_normcounts.xlsx]

## Sheet: Sheet1
	Symbol	CLP_PBS-1	CLP_PBS-2	CLP_PBS-3	sham_PBS-1	sham_PBS-2	sham_PBS-3
ENSMUSG00000017950	Hnf4a	9316.72	7639.85	12408.3	7422.25	6213.43	7887.45
