# Supplementary material for: A critical role for HNF4α in polymicrobial sepsis-associated metabolic reprogramming and death
Source: EMBO Mol Med. 2024 Sep 11;16(10):13. doi: 10.1038/s44321-024-00130-1 (PMC11473810; doi:10.1038/s44321-024-00130-1)
Supplement: Supplementary file 4 — Source data Fig. 2 [file 44321_2024_130_MOESM4_ESM.zip › Figure 2/2C/CLP HNF4a Western 1.xlsx]

## Sheet: Celine_CLP_Sham_1 2021.11.16_05
Comment
Date and time of analysis	2021:11:16 05:36:16
Date and time of capture	2021:11:16 05:31:50
Channel	Chemiluminescence	Marker
Method	Chemiluminescence	Colorimetric
Light	None	Upper EPI White
Filter	Through	Through
Exposure time	7.4 s	Automatic
Channel	Lane	Band	Volume	Lane %	Normalized value	Mw	Rf	Average sham	Normalize to sham
Chemiluminescence	1	1	761961	84.86	5.6033	-	0.4185		1.0899	CLP 8h1
Chemiluminescence	1	2	135985	15.14	ref	-	0.6709
Chemiluminescence	2	1	715109	87.73	7.1532	-	0.4277		1.39138	CLP 8h2
Chemiluminescence	2	2	99970	12.27	ref	-	0.6945
Chemiluminescence	3	1	534827	84.28	5.3629	-	0.4221		1.04314	CLP 8h3
Chemiluminescence	3	2	99727	15.72	ref	-	0.6883
Chemiluminescence	4	1	612201	80.37	4.0931	-	0.4150		0.796153	CLP 24h1
Chemiluminescence	4	2	149569	19.63	ref	-	0.6830
Chemiluminescence	5	1	653088	81.62	4.4392	-	0.4158		0.863473	CLP 24h2
Chemiluminescence	5	2	147118	18.38	ref	-	0.6865
Chemiluminescence	6	1	770267	82.94	4.8623	-	0.4120		0.94577	CLP 24h3
Chemiluminescence	6	2	158415	17.06	ref	-	0.6744
Chemiluminescence	7	1	716611	84.42	5.4171	-	0.4094	5.1411	1.05369	Sham 1
Chemiluminescence	7	2	132286	15.58	ref	-	0.6611
Chemiluminescence	8	1	856781	85.81	6.0476	-	0.3953		1.17632	Sham 2
Chemiluminescence	8	2	141672	14.19	ref	-	0.6588
Chemiluminescence	9	1	678672	83.09	4.913	-	0.3925		0.955632	Sham 3
Chemiluminescence	9	2	138139	16.91	ref	-	0.6519
Chemiluminescence	10	1	581161	80.72	4.1867	-	0.3883		0.814359	Sham 4
Chemiluminescence	10	2	138810	19.28	ref	-	0.6323
