# Supplementary material for: A critical role for HNF4α in polymicrobial sepsis-associated metabolic reprogramming and death
Source: EMBO Mol Med. 2024 Sep 11;16(10):13. doi: 10.1038/s44321-024-00130-1 (PMC11473810; doi:10.1038/s44321-024-00130-1)
Supplement: Supplementary file 4 — Source data Fig. 2 [file 44321_2024_130_MOESM4_ESM.zip › Figure 2/2C/CLP HNF4a Western 2.xlsx]

## Sheet: 201202_kineticsham_5 2020.12.02
Comment
Date and time of analysis	2020:12:02 06:16:06
Date and time of capture	2020:12:02 06:04:19
Channel	Chemiluminescence	Marker
Method	Chemiluminescence	Colorimetric
Light	None	Upper EPI White
Filter	Through	Through
Exposure time	4.1 s	Automatic
Channel	Lane	Band	Volume	Lane %	Normalized value	Mw	Rf	Average sham	Normalize to sham
Chemiluminescence	1	1	359601	73.15	2.724	-	0.5164	2.94635	0.924534	Sham 1
Chemiluminescence	1	2	132012	26.85	ref	-	0.7049
Chemiluminescence	2	1	802084	76.01	3.1687	-	0.5223		1.07547	Sham 2
Chemiluminescence	2	2	253126	23.99	ref	-	0.7192
Channel	Lane	Band	Volume	Lane %	Normalized value	Mw	Rf
Chemiluminescence	4	1	400359	75.74	3.1227	-	0.3216		1.05985	CLP 8h 1
Chemiluminescence	4	2	128208	24.26	ref	-	0.8304
Channel	Lane	Band	Volume	Lane %	Normalized value	Mw	Rf
Chemiluminescence	1	1	694726	81.31	4.3493	-	0.5356		1.47617	CLP 8h 2
Chemiluminescence	1	2	159734	18.69	ref	-	0.6986
Chemiluminescence	2	1	917063	82.27	4.64	-	0.5458		1.57483	CLP 8h 3
Chemiluminescence	2	2	197643	17.73	ref	-	0.7021
Channel	Lane	Band	Volume	Lane %	Normalized value	Mw	Rf
Chemiluminescence	2	1	968886	80.01	4.0016	-	0.4709		1.35816	CLP 24h 1
Chemiluminescence	2	2	242125	19.99	ref	-	0.6919
Chemiluminescence	3	1	865078	72.98	2.701	-	0.4709		0.916727	CLP 24h 2
Chemiluminescence	3	2	320286	27.02	ref	-	0.6744
