# Supplementary material for: A critical role for HNF4α in polymicrobial sepsis-associated metabolic reprogramming and death
Source: EMBO Mol Med. 2024 Sep 11;16(10):13. doi: 10.1038/s44321-024-00130-1 (PMC11473810; doi:10.1038/s44321-024-00130-1)
Supplement: Supplementary file 4 — Source data Fig. 2 [file 44321_2024_130_MOESM4_ESM.zip › Figure 2/2E/Quantification of 2D.xlsx]

## Sheet: Data
	%HNF4a positive nuclei		%HNF4a positive nuclei
CLP6h1	53.9987	CLP6h1	61.3529
CLP6h2	41.7082	CLP6h2	58.0502
CLP6h3	45.9609	CLP6h3	64.5624
CLP24h1	43.3197	CLP6h4	48.6752
CLP24h2	48.0538	CLP24h1	54.6219
CLP24h3	58.3361	CLP24h2	60.0687
CLP24h4	45.9472	CLP24h3	66.4736
CLP48h1	36.3141	CLP24h4	58.777
CLP48h2	55.0614	CLP48h1	33.1183
CLP48h3	56.9489	CLP48h2	57, 8971
Sham1	50.2961	CLP48h3	50.9762
Sham2	46.4745	CLP48h4	44.4929
Sham3	58.8808	Sham1	52.6617
Sham4	43.5834	Sham2	49.3065
Sham5	44.433	Sham3	55.693
HNF4aCTR1	63.4088	Sham4	49.0858
HNF4aCTR2	66.5449	Sham5	50.0224
HNF4aCTR3	55.5657	Sham6	49.0425
HNF4aCTR4	50.6533
HNF4aKO1	8.5882
HNF4aKO2	1.337
HNF4aKO3	6.0284
HNF4aKO4	39.244

## Sheet: README
Quantification done with QuPath
1) Create threshholder for tissue detection
2) Load pixel classifier and create objects
3) Determine percentage HNF4a-positive nuclei with positive cell detection
Threshold nuclei	DAPI	300
Threshold HNF4a-positive nuclei	AF594 mean	325
	AF568 mean	750
