# Supplementary material for: A critical role for HNF4α in polymicrobial sepsis-associated metabolic reprogramming and death
Source: EMBO Mol Med. 2024 Sep 11;16(10):13. doi: 10.1038/s44321-024-00130-1 (PMC11473810; doi:10.1038/s44321-024-00130-1)
Supplement: Supplementary file 5 — Source data Fig. 4 [file 44321_2024_130_MOESM5_ESM.zip]

Archive with 4 entries (2 files):
- Figure 4/4B/
- Figure 4/4B/Western blot HNF4a+actin.jpg
- Figure 4/4C/
- Figure 4/4C/Survival data HNF4aKO.xlsx
