# Supplementary material for: A critical role for HNF4α in polymicrobial sepsis-associated metabolic reprogramming and death
Source: EMBO Mol Med. 2024 Sep 11;16(10):13. doi: 10.1038/s44321-024-00130-1 (PMC11473810; doi:10.1038/s44321-024-00130-1)
Supplement: Supplementary file 5 — Source data Fig. 4 [file 44321_2024_130_MOESM5_ESM.zip › Figure 4/4C/Survival data HNF4aKO.xlsx]

## Sheet: Blad1
Time after CLP (days)	Hnf4aflfl	Hnf4aLiver-i-KO
0.375	1
0.375		1
0.375		1
0.375		1
0.375		1
0.375		1
1.04		1
1.04		1
1.208	1
2.375	1
9	0
0.25		1
0.333333		1
0.916667		1
0.916667		1
0.916667		1
0.916667		1
3.95833		1
1.91667	1
2.29167	1
2.91667	1
6.95833	1
10.9583	1
11.3333	0
