# Supplementary material for: A critical role for HNF4α in polymicrobial sepsis-associated metabolic reprogramming and death
Source: EMBO Mol Med. 2024 Sep 11;16(10):13. doi: 10.1038/s44321-024-00130-1 (PMC11473810; doi:10.1038/s44321-024-00130-1)
Supplement: Supplementary file 6 — Source data Fig. 5 [file 44321_2024_130_MOESM6_ESM.zip]

Archive with 20 entries (12 files):
- Figure 5/5B/
- Figure 5/5B/HNF4aKO Ppara qPCR.xlsx
- Figure 5/5C/
- Figure 5/5C/PPARa 1 Western.xlsx
- Figure 5/5C/PPARa 2 Western.xlsx
- Figure 5/5D/
- Figure 5/5D/HNF4a DNA binding to Ppara ChIP-qPCR.xlsx
- Figure 5/5F/
- Figure 5/5F/PPARa activity GW7647 qPCR.xlsx
- Figure 5/5H/
- Figure 5/5H/HNF4aKO FFA 1.xlsx
- Figure 5/5H/HNF4aKO FFA 2.xlsx
- Figure 5/5I/
- Figure 5/5I/HNF4aKO lipid droplets 1.csv
- Figure 5/5I/HNF4aKO lipid droplets 2.csv
- Figure 5/5J/
- Figure 5/5J/HNF4aKO IL6 ELISA.xlsx
- Figure 5/5K/
- Figure 5/5K/HNF4aKO AST.xlsx
- Figure 5/5K/HNF4aKO LDH.xlsx
