# Supplementary material for: A critical role for HNF4α in polymicrobial sepsis-associated metabolic reprogramming and death
Source: EMBO Mol Med. 2024 Sep 11;16(10):13. doi: 10.1038/s44321-024-00130-1 (PMC11473810; doi:10.1038/s44321-024-00130-1)
Supplement: Supplementary file 6 — Source data Fig. 5 [file 44321_2024_130_MOESM6_ESM.zip › Figure 5/5B/HNF4aKO Ppara qPCR.xlsx]

## Sheet: CNRQ Matrix
Samples	Ppara CNRQ
Hnf4aflfl CLP1	0.608721
Hnf4aflfl CLP2	0.789414
Hnf4aflfl CLP3	1.6204
Hnf4aflfl CLP4	0.950234
Hnf4aflfl Sham1	3.58968
Hnf4aflfl Sham2	5.93338
Hnf4aflfl Sham3	7.35566
Hnf4aflfl Sham4	10.0307
Hnf4aLiver-i-KO CLP1	0.248506
Hnf4aLiver-i-KO CLP2	0.148019
Hnf4aLiver-i-KO CLP3	0.0801504
Hnf4aLiver-i-KO CLP4	0.205023
Hnf4aLiver-i-KO Sham1	0.158094
Hnf4aLiver-i-KO Sham2	1.29581
Hnf4aLiver-i-KO Sham3	0.529005
Hnf4aLiver-i-KO Sham4	0.647905
