# Supplementary material for: A critical role for HNF4α in polymicrobial sepsis-associated metabolic reprogramming and death
Source: EMBO Mol Med. 2024 Sep 11;16(10):13. doi: 10.1038/s44321-024-00130-1 (PMC11473810; doi:10.1038/s44321-024-00130-1)
Supplement: Supplementary file 6 — Source data Fig. 5 [file 44321_2024_130_MOESM6_ESM.zip › Figure 5/5C/PPARa 1 Western.xlsx]

## Sheet: PPARa 1
PPARα									Actin
Comment									Comment
Date and time of analysis	2024:01:08 09:44:18								Date and time of analysis	2024:01:05 11:17:04
Date and time of capture	2024:01:05 11:05:24								Date and time of capture	2024:01:05 11:15:06
Channel	Chemiluminescence	Marker							Channel	Chemiluminescence	Marker
Method	Chemiluminescence	Colorimetric							Method	Chemiluminescence	Colorimetric
Light	None	Upper EPI White							Light	None	Upper EPI White
Filter	Through	Through							Filter	Through	Through
Exposure time	25.6 s	Automatic							Exposure time	1.3 s	Automatic
Channel	Lane	Band	Volume	Lane %	Normalized value	Mw	Rf		Channel	Lane	Band	Volume	Lane %	Normalized value	Mw	Rf	PPARα/Actin	Average sham	/average sham
Chemiluminescence	1	1	234018	100.00	-	-	0.7579		Chemiluminescence	1	1	459640	100.00	-	-	0.1486	0.509133	0.704413	0.722777	Hnf4aflfl Sham3
Chemiluminescence	2	1	359337	100.00	-	-	0.7592		Chemiluminescence	2	1	406756	100.00	-	-	0.1707	0.883422		1.25412	Hnf4aflfl Sham2
Chemiluminescence	3	1	308569	100.00	-	-	0.7917		Chemiluminescence	3	1	428161	100.00	-	-	0.1878	0.720685		1.0231	Hnf4aflfl Sham1
Chemiluminescence	4	1	196567	100.00	-	-	0.7979		Chemiluminescence	4	1	381896	100.00	-	-	0.1694	0.514713		0.730698	Hnf4aflfl CLP2
Chemiluminescence	5	1	193801	100.00	-	-	0.7876		Chemiluminescence	5	1	355768	100.00	-	-	0.1792	0.54474		0.773324	Hnf4aflfl CLP1
Chemiluminescence	6	1	186122	100.00	-	-	0.7938		Chemiluminescence	6	1	407689	100.00	-	-	0.1730	0.456529		0.648099	Hnf4aLiver-i-KO Sham3
Chemiluminescence	7	1	179293	100.00	-	-	0.7949		Chemiluminescence	7	1	443867	100.00	-	-	0.1745	0.403934		0.573434	Hnf4aLiver-i-KO Sham2
Chemiluminescence	8	1	256828	100.00	-	-	0.7949		Chemiluminescence	8	1	430662	100.00	-	-	0.1845	0.596356		0.8466	Hnf4aLiver-i-KO Sham1
Chemiluminescence	9	1	136568	100.00	-	-	0.7959		Chemiluminescence	9	1	500635	100.00	-	-	0.1870	0.27279		0.387258	Hnf4aLiver-i-KO CLP3
Chemiluminescence	10	1	134736	100.00	-	-	0.8071		Chemiluminescence	10	1	485017	100.00	-	-	0.2227	0.277796		0.394366	Hnf4aLiver-i-KO CLP2
Chemiluminescence	11	1	117866	100.00	-	-	0.7980		Chemiluminescence	11	1	494586	100.00	-	-	0.2212	0.238312		0.338313	Hnf4aLiver-i-KO CLP1

## Sheet: README
PPARα Western analysis
PPARα protein level (=volume)/Actin protein level (volume)
Normalize samples to Hnf4aflfl sham by calculating the average between the Hnf4aflfl sham samples and dividing every sample by this average
