# Supplementary material for: A critical role for HNF4α in polymicrobial sepsis-associated metabolic reprogramming and death
Source: EMBO Mol Med. 2024 Sep 11;16(10):13. doi: 10.1038/s44321-024-00130-1 (PMC11473810; doi:10.1038/s44321-024-00130-1)
Supplement: Supplementary file 6 — Source data Fig. 5 [file 44321_2024_130_MOESM6_ESM.zip › Figure 5/5C/PPARa 2 Western.xlsx]

## Sheet: 240624_PPARa2
PPARα									Actin
Comment									Comment
Date and time of analysis	2024:01:08 09:46:41								Date and time of analysis	2024:01:05 11:28:21
Date and time of capture	2024:01:05 11:22:04								Date and time of capture	2024:01:05 11:26:05
Channel	Chemiluminescence	Marker							Channel	Chemiluminescence	Marker
Method	Chemiluminescence	Colorimetric							Method	Chemiluminescence	Colorimetric
Light	None	Upper EPI White							Light	None	Upper EPI White
Filter	Through	Through							Filter	Through	Through
Exposure time	58.7 s	Automatic							Exposure time	2.0 s	Automatic
Channel	Lane	Band	Volume	Lane %	Normalized value	Mw	Rf		Channel	Lane	Band	Volume	Lane %	Normalized value	Mw	Rf	PPARα/Actin	Average sham	/average sham
Chemiluminescence	1	1	276767	100.00	-	-	0.8599		Chemiluminescence	1	1	630361	100.00	-	-	0.2905	0.439061	0.52511	0.836132	Hnf4aflfl Sham2
Chemiluminescence	2	1	351939	100.00	-	-	0.8656		Chemiluminescence	2	1	575855	100.00	-	-	0.3000	0.611159		1.16387	Hnf4aflfl Sham1
Chemiluminescence	3	1	236966	100.00	-	-	0.8835		Chemiluminescence	3	1	610144	100.00	-	-	0.3000	0.388377		0.739611	Hnf4aflfl CLP4
Chemiluminescence	4	1	245902	100.00	-	-	0.8902		Chemiluminescence	4	1	598791	100.00	-	-	0.3333	0.410664		0.782053	Hnf4aflfl CLP3
Chemiluminescence	5	1	236184	100.00	-	-	0.8967		Chemiluminescence	5	1	587067	100.00	-	-	0.3619	0.402312		0.766148	Hnf4aflfl CLP2
Chemiluminescence	6	1	298711	100.00	-	-	0.8954		Chemiluminescence	6	1	708242	100.00	-	-	0.3649	0.421764		0.803192	Hnf4aflfl CLP1
Chemiluminescence	7	1	243622	100.00	-	-	0.9064		Chemiluminescence	7	1	614024	100.00	-	-	0.3555	0.396763		0.755581	Hnf4aLiver-i-KO Sham2
Chemiluminescence	8	1	240303	100.00	-	-	0.9091		Chemiluminescence	8	1	595699	100.00	-	-	0.3762	0.403397		0.768214	Hnf4aLiver-i-KO Sham1
Chemiluminescence	9	1	203308	100.00	-	-	0.9079		Chemiluminescence	9	1	685408	100.00	-	-	0.3839	0.296623		0.564878	Hnf4aLiver-i-KO CLP2
Chemiluminescence	10	1	220052	100.00	-	-	0.9107		Chemiluminescence	10	1	725608	100.00	-	-	0.3934	0.303266		0.577528	Hnf4aLiver-i-KO CLP1
