# Supplementary material for: A critical role for HNF4α in polymicrobial sepsis-associated metabolic reprogramming and death
Source: EMBO Mol Med. 2024 Sep 11;16(10):13. doi: 10.1038/s44321-024-00130-1 (PMC11473810; doi:10.1038/s44321-024-00130-1)
Supplement: Supplementary file 6 — Source data Fig. 5 [file 44321_2024_130_MOESM6_ESM.zip › Figure 5/5D/HNF4a DNA binding to Ppara ChIP-qPCR.xlsx]

## Sheet: Ppara HNF4a
STANDARD CURVE							STANDARD CURVE
Primer set:	GOI		Efficiency	#VALUE!	1		Primer set:	REF		Efficiency	#VALUE!
Dilution factor	10		Slope	#VALUE!			Dilution factor	10		Slope	#VALUE!
			R	#DIV/0!						R	#DIV/0!
Conc	Log(conc)	ct	ct	ct	mean	sd	Conc	Log(conc)	ct	ct	ct	mean	sd
1	0				#DIV/0!	#DIV/0!	1	0				#DIV/0!	#DIV/0!
0.1	-1				#DIV/0!	#DIV/0!	0.1	-1				#DIV/0!	#DIV/0!
0.01	-2				#DIV/0!	#DIV/0!	0.01	-2				#DIV/0!	#DIV/0!
0.001	-3				#DIV/0!	#DIV/0!	0.001	-3				#DIV/0!	#DIV/0!
0.0001	-4						0.0001	-4				#DIV/0!	#DIV/0!
1e-05	-5						1e-05	-5				#DIV/0!	#DIV/0!
Input							IP							MEAN			SD
Sample no,	Sample NAME	ct1	ct2	ct3	Mean Ct	SD	Sample no,	Sample NAME	ct1	ct2	ct3	Mean Ct	SD	dCT	dCT-dCT(cb)	N	SDs	N-SDs	N+SDs	SD+	SD-
1	CLP1 input	26.93	27.19		27.06	0.183848	1	CLP1 IgG	29.98	29.85		29.915	0.0919239	2.855	0	1	0.205548	0.867209	1.15312	0.153124	0.132791
2	CLP1 input	26.93	27.19		27.06	0.183848	2	CLP1 HNF4a	29.86	30.02		29.94	0.113137	2.88	0.025	0.982821	0.21587	0.846235	1.14145	0.158632	0.136586
3	CLP2 input	27.62	27.78		27.7	0.113137	3	CLP2 IgG	29.98	29.96		29.97	0.0141421	2.27	-0.585	1.50004	0.114018	1.38605	1.6234	0.12336	0.113986
4	CLP2 input	27.62	27.78		27.7	0.113137	4	CLP2 HNF4a	30.07	29.88		29.975	0.13435	2.275	-0.58	1.49485	0.175642	1.3235	1.68838	0.193533	0.171349
5	CLP3 input	24.75	24.75		24.75	0	5	CLP3 IgG	29.56	29.05		29.305	0.360624	4.555	1.7	0.307786	0.360624	0.239712	0.395192	0.0874056	0.0680739
6	CLP3 input	24.75	24.75		24.75	0	6	CLP3 HNF4a	29.63	29.52		29.575	0.0777817	4.825	1.97	0.255253	0.0777817	0.241856	0.269393	0.0141395	0.0133974
7	CLP4 input	26.27	26.56		26.415	0.205061	7	CLP4 IgG	29.53	29.71		29.62	0.127279	3.205	0.35	0.784584	0.24135	0.663721	0.927456	0.142872	0.120863
8	CLP4 input	26.27	26.56		26.415	0.205061	8	CLP4 HNF4a	29.62	29.51		29.565	0.0777817	3.15	0.295	0.815072	0.219317	0.700124	0.948893	0.133821	0.114948
9	Sham1 input	22	22.07		22.035	0.0494975	9	Sham1 IgG	29.06	28.64		28.85	0.296985	6.815	3.96	0.0642571	0.301081	0.0521539	0.0791691	0.014912	0.0121032
10	Sham1 input	22	22.07		22.035	0.0494975	10	Sham1 HNF4a	26.27	26.24		26.255	0.0212132	4.22	1.365	0.388234	0.0538516	0.37401	0.403	0.0147655	0.0142245
11	Sham2 input	22.6	22.73		22.665	0.0919239	11	Sham2 IgG	28.72	28.65		28.685	0.0494975	6.02	3.165	0.111491	0.104403	0.103708	0.119858	0.00836735	0.00778322
12	Sham2 input	22.6	22.73		22.665	0.0919239	12	Sham2 HNF4a	26.07	26.07		26.07	0	3.405	0.55	0.68302	0.0919239	0.640858	0.727956	0.0449362	0.0421624
13	Sham3 input	22.76	22.75		22.755	0.00707107	13	Sham3 IgG	29.83	29.75		29.79	0.0565685	7.035	4.18	0.0551689	0.0570088	0.0530314	0.0573926	0.00222367	0.00213752
14	Sham3 input	22.76	22.75		22.755	0.00707107	14	Sham3 HNF4a	26.74	26.68		26.71	0.0424264	3.955	1.1	0.466516	0.0430116	0.452813	0.480634	0.0141178	0.0137032
15	Sham4 input	21.98	22.08		22.03	0.0707107	15	Sham4 IgG	29.51	29.53		29.52	0.0141421	7.49	4.635	0.0402463	0.072111	0.0382841	0.0423091	0.00206278	0.00196221
16	Sham4 input	21.98	22.08		22.03	0.0707107	16	Sham4 HNF4a	25.85	25.83		25.84	0.0141421	3.81	0.955	0.515842	0.072111	0.490692	0.54228	0.0264388	0.0251498
							CLP1 IgG	1	0.153124	0.132791
							CLP1 HNF4a	0.982821	0.158632	0.136586
							CLP2 IgG	1.50004	0.12336	0.113986
							CLP2 HNF4a	1.49485	0.193533	0.171349
							CLP3 IgG	0.307786	0.0874056	0.0680739
							CLP3 HNF4a	0.255253	0.0141395	0.0133974
							CLP4 IgG	0.784584	0.142872	0.120863
							CLP4 HNF4a	0.815072	0.133821	0.114948
							Sham1 IgG	0.0642571	0.014912	0.0121032
							Sham1 HNF4a	0.388234	0.0147655	0.0142245
							Sham2 IgG	0.111491	0.00836735	0.00778322
							Sham2 HNF4a	0.68302	0.0449362	0.0421624
							Sham3 IgG	0.0551689	0.00222367	0.00213752
							Sham3 HNF4a	0.466516	0.0141178	0.0137032
							Sham4 IgG	0.0402463	0.00206278	0.00196221
							Sham4 HNF4a	0.515842	0.0264388	0.0251498
Fold change	HNF4a/IgG
CLP1	0.982821
CLP2	0.99654
CLP3	0.82932
CLP4	1.03886
Sham1	6.04189
Sham2	6.12623
Sham3	8.45614
Sham4	12.8171
