# Supplementary material for: A critical role for HNF4α in polymicrobial sepsis-associated metabolic reprogramming and death
Source: EMBO Mol Med. 2024 Sep 11;16(10):13. doi: 10.1038/s44321-024-00130-1 (PMC11473810; doi:10.1038/s44321-024-00130-1)
Supplement: Supplementary file 6 — Source data Fig. 5 [file 44321_2024_130_MOESM6_ESM.zip › Figure 5/5F/PPARa activity GW7647 qPCR.xlsx]

## Sheet: CNRQ Matrix
Samples	Acox1 CNRQ	Hmgcs2 CNRQ	Ppara CNRQ	Slc25a20 CNRQ
KO DMSO1	1.86974	0.898345	0.617855	1.40788
KO DMSO2	0.685553	1.15096	0.754107	1.25355
KO DMSO3	0.644093	0.557808	0.4856	0.740218
KO DMSO4	0.584527	0.48392	0.193156	0.755772
KO DMSO5	0.419819	0.704827	0.1882	0.579758
KO DMSO6	0.484759	0.741152	0.524073	0.507339
KO GW1	1.25731	1.12338	0.368016	1.32503
KO GW2	1.64187	1.06647	0.273164	1.15751
KO GW3	1.19155	1.04633	0.275541	1.01292
KO GW4	0.494088	0.646329	0.260678	0.696658
KO GW5	0.677288	0.993327	0.175597	0.721226
KO GW6	0.500118	1.04815	0.333982	0.707608
WT DMSO1	2.44586	1.40721	3.62465	1.44997
WT DMSO2	1.22081	1.28373	6.3658	1.40301
WT DMSO3	0.469872	0.845479	3.59961	0.547535
WT DMSO4	0.60514	0.583515	3.18842	0.423673
WT DMSO5	0.656488	0.841095	3.56856	0.537197
WT GW1	2.17022	2.03544	7.59653	1.54598
WT GW2	1.96611	1.85683	9.73271	1.96023
WT GW3	2.20815	1.29266	6.29995	1.90993
WT GW4	2.00047	2.20051	7.22422	2.38836
