# Supplementary material for: A critical role for HNF4α in polymicrobial sepsis-associated metabolic reprogramming and death
Source: EMBO Mol Med. 2024 Sep 11;16(10):13. doi: 10.1038/s44321-024-00130-1 (PMC11473810; doi:10.1038/s44321-024-00130-1)
Supplement: Supplementary file 6 — Source data Fig. 5 [file 44321_2024_130_MOESM6_ESM.zip › Figure 5/5H/HNF4aKO FFA 1.xlsx]

## Sheet: Sheet1
Standard 1	Standard 1	Hnf4aflfl Sham1	Hnf4aLiver-i-KO Sham1
Standard 2	Standard 2	Hnf4aflfl Sham2	Hnf4aLiver-i-KO Sham2
Standard 3	Standard 3	Hnf4aflfl Sham3	Hnf4aLiver-i-KO Sham3
Standard 4	Standard 4	Hnf4aflfl CLP1	Hnf4aLiver-i-KO Sham4
		Hnf4aflfl CLP2	Hnf4aLiver-i-KO Sham5
		Hnf4aflfl CLP3	Hnf4aLiver-i-KO CLP1
		Hnf4aflfl CLP4	Hnf4aLiver-i-KO CLP2
			Hnf4aLiver-i-KO CLP3
OD Standard	OD Standard	OD Samples	OD Samples	OD Sample - OD Blank	OD Sample - OD Blank	FFA (µM)	FFA (µM)
0.603	0.563	0.232	0.196	0.067	0.031	94	34
0.535	0.534	0.223	0.209	0.058	0.044	79	55.6667
0.371	0.392	0.26	0.3	0.095	0.135	140.667	207.333
0.166	0.164	0.25	0.203	0.085	0.038	124	45.6667
		0.316	0.352	0.151	0.187	234	294
		0.271	0.392	0.106	0.227	159	360.667
		0.271	0.324	0.106	0.159	159	247.333
			0.292		0.127		194
Plamitic acid (µM)	Standard - standard 4	Average OD standard
1000	0.418	0.583
600	0.3695	0.5345
300	0.2165	0.3815
0	0	0.165
