# Supplementary material for: A critical role for HNF4α in polymicrobial sepsis-associated metabolic reprogramming and death
Source: EMBO Mol Med. 2024 Sep 11;16(10):13. doi: 10.1038/s44321-024-00130-1 (PMC11473810; doi:10.1038/s44321-024-00130-1)
Supplement: Supplementary file 6 — Source data Fig. 5 [file 44321_2024_130_MOESM6_ESM.zip › Figure 5/5H/HNF4aKO FFA 2.xlsx]

## Sheet: Sheet1
Standard 1	Standard 1	Hnf4aflfl Sham1	Hnf4aflfl CLP5
Standard 2	Standard 2	Hnf4aflfl Sham2	Hnf4aLiver-i-KO Sham1
Standard 3	Standard 3	Hnf4aflfl Sham3	Hnf4aLiver-i-KO Sham2
Standard 4	Standard 4	Hnf4aflfl Sham4	Hnf4aLiver-i-KO Sham3
Blank	Blank	Hnf4aflfl CLP1	Hnf4aLiver-i-KO CLP1
		Hnf4aflfl CLP2	Hnf4aLiver-i-KO CLP2
		Hnf4aflfl CLP3	Hnf4aLiver-i-KO CLP3
		Hnf4aflfl CLP4	Hnf4aLiver-i-KO CLP4
OD Standard	OD Standard	OD Samples	OD Samples	OD Sample - OD Blank	OD Sample - OD Blank	FFA (µM)	FFA (µM)
0.603	0.563	0.104	0.123	0.054	0.073	72.3333	104
0.535	0.534	0.12	0.083	0.07	0.033	99	37.3333
0.371	0.392	0.1	0.123	0.05	0.073	65.6667	104
0.166	0.164	0.131	0.073	0.081	0.023	117.333	20.6667
0.05	0.05	0.225	0.384	0.175	0.334	274	539
		0.2	0.173	0.15	0.123	232.333	187.333
		0.171	0.157	0.121	0.107	184	160.667
		0.163	0.267	0.113	0.217	170.667	344
Plamitic acid (µM)	Standard - standard 4	Average OD standard
1000	0.418	0.583
600	0.3695	0.5345
300	0.2165	0.3815
0	0	0.165
