# Supplementary material for: A critical role for HNF4α in polymicrobial sepsis-associated metabolic reprogramming and death
Source: EMBO Mol Med. 2024 Sep 11;16(10):13. doi: 10.1038/s44321-024-00130-1 (PMC11473810; doi:10.1038/s44321-024-00130-1)
Supplement: Supplementary file 6 — Source data Fig. 5 [file 44321_2024_130_MOESM6_ESM.zip › Figure 5/5I/HNF4aKO lipid droplets 1.csv]

Item Name	Sum of lipid droplets	Sum of volume weefsel	Sum of lipid droplets in tissue	(Sum of lipid droplets in tissue/sum of volume weefsel) *100	Average z-stacks/sample
CTR CLP1-01(1)-Scene-1-P1	133988	25347807	133988	0,528597997	0,393839697
CTR CLP1-01(2)-Scene-2-P2	25164	25259739	25164	0,099620982
CTR CLP1-01(3)-Scene-3-P3	123566	25189467	123566	0,490546307
CTR CLP1-01(4)-Scene-4-P4	149016	25263351	149015	0,589846533
CTR CLP1-01(5)-Scene-5-P5	111585	25340609	111585	0,440340641
CTR CLP1-01(6)-Scene-6-P6	121690	25288136	121690	0,481213799
CTR CLP1-01(7)-Scene-7-P7	78022	25311876	78022	0,30824266
CTR CLP1-01(8)-Scene-8-P8	144619	25348685	144619	0,570518747
CTR CLP1-01(9)-Scene-09-P9	9949	25339895	9949	0,039262199
CTR CLP1-01(10)-Scene-10-P10	98879	25340133	98879	0,390207107
CTR CLP2-01(1)-Scene-1-P1	189634	29537178	189634	0,642018002	0,273122189
CTR CLP2-01(2)-Scene-2-P2	28212	29571345	28212	0,095403168
CTR CLP2-01(3)-Scene-3-P3	95092	29565249	95092	0,321634362
CTR CLP2-01(4)-Scene-4-P4	5551	29566614	5551	0,018774554
CTR CLP2-01(5)-Scene-5-P5	70827	29545465	70827	0,239722069
CTR CLP2-01(6)-Scene-6-P6	116899	29573310	116899	0,395285479
CTR CLP2-01(7)-Scene-7-P7	141197	29563040	141197	0,477613263
CTR CLP2-01(8)-Scene-8-P8	71210	29549712	71210	0,240983736
CTR CLP2-01(9)-Scene-09-P9	57517	29540642	57517	0,194704638
CTR CLP2-01(10)-Scene-10-P10	31071	29568162	31071	0,105082622
CTR CLP3-01(1)-Scene-1-P1	123914	24906220	123914	0,497522306	0,555222476
CTR CLP3-01(2)-Scene-2-P2	171655	24894249	171655	0,689536768
CTR CLP3-01(3)-Scene-3-P3	207179	24902532	207163	0,831895327
CTR CLP3-01(4)-Scene-4-P4	116967	24925553	116967	0,469265416
CTR CLP3-01(5)-Scene-5-P5	182051	24924290	182050	0,73041198
CTR CLP3-01(6)-Scene-6-P6	169765	24926699	169765	0,681056886
CTR CLP3-01(7)-Scene-7-P7	87848	24926521	87848	0,352427842
CTR CLP3-01(8)-Scene-8-P8	107453	24926251	107453	0,43108368
CTR CLP3-01(9)-Scene-09-P9	78218	24925902	78218	0,313802084
CTR CLP4-01(1)-Scene-1-P1	129026	24504398	129026	0,526542215	0,377773893
CTR CLP4-01(2)-Scene-2-P2	90291	24500376	90291	0,368529038
CTR CLP4-01(3)-Scene-3-P3	10455	24504227	10455	0,042666108
CTR CLP4-01(4)-Scene-4-P4	58606	24502038	58606	0,239188267
CTR CLP4-01(5)-Scene-5-P5	141599	24503060	141599	0,577882926
CTR CLP4-01(6)-Scene-6-P6	193046	24496852	193046	0,788044113
CTR CLP4-01(7)-Scene-7-P7	24179	24500400	24179	0,098688185
CTR CLP4-01(8)-Scene-8-P8	93268	24502280	93268	0,380650291
CTR Sham1-01(1)-Scene-1-P1	9886	29152141	9886	0,033911746	0,20391414
CTR Sham1-01(2)-Scene-2-P2	20084	29151869	20084	0,068894382
CTR Sham1-01(3)-Scene-3-P3	39847	29151794	39847	0,136687986
CTR Sham1-01(4)-Scene-4-P4	10799	29152263	10799	0,037043436
CTR Sham1-01(5)-Scene-5-P5	57288	29152117	57288	0,19651403
CTR Sham1-01(6)-Scene-6-P6	145936	29135583	145936	0,500885807
CTR Sham1-01(7)-Scene-7-P7	157903	29138667	157903	0,541901934
CTR Sham1-01(8)-Scene-8-P8	42247	29146847	42247	0,144945352
CTR Sham1-01(9)-Scene-09-P9	28458	29149058	28458	0,097629227
CTR Sham1-01(10)-Scene-10-P10	81771	29128247	81771	0,280727501
CTR Sham2-01(1)-Scene-1-P1	24826	21957123	24826	0,113065815	0,072789493
CTR Sham2-01(2)-Scene-2-P2	24434	21963105	24434	0,111250208
CTR Sham2-01(3)-Scene-3-P3	5661	21966681	5661	0,025770848
CTR Sham2-01(4)-Scene-4-P4	5847	21946859	5847	0,026641626
CTR Sham2-01(5)-Scene-5-P5	24065	21963873	24065	0,109566286
CTR Sham2-01(6)-Scene-6-P6	19769	21969919	19769	0,089982125
CTR Sham2-01(7)-Scene-7-P7	12068	21967121	12068	0,054936648
CTR Sham2-01(8)-Scene-8-P8	25883	21962350	25883	0,117851687
CTR Sham2-01(9)-Scene-09-P9	1326	21952948	1326	0,006040191
CTR Sham3-01(1)-Scene-1-P1	124285	24501532	124285	0,507253995	0,372391423
CTR Sham3-01(2)-Scene-2-P2	113150	24493115	113150	0,461966557
CTR Sham3-01(3)-Scene-3-P3	106898	24503247	106898	0,436260549
CTR Sham3-01(4)-Scene-4-P4	114954	24454974	114938	0,469998455
CTR Sham3-01(5)-Scene-5-P5	103584	24497304	103584	0,422838366
CTR Sham3-01(6)-Scene-6-P6	142947	24480620	142946	0,58391495
CTR Sham3-01(7)-Scene-7-P7	11709	24503442	11709	0,047785123
CTR Sham3-01(8)-Scene-8-P8	12035	24504521	12035	0,049113386
CTR Sham4-01(1)-Scene-1-P1	3714	26194792	3714	0,014178391	0,017860821
CTR Sham4-01(2)-Scene-2-P2	3687	26193481	3687	0,014076021
CTR Sham4-01(3)-Scene-3-P3	3631	26172530	3631	0,013873324
CTR Sham4-01(4)-Scene-4-P4	1867	26189122	1867	0,007128914
CTR Sham4-01(5)-Scene-5-P5	3172	26192219	3172	0,012110467
CTR Sham4-01(6)-Scene-6-P6	3776	26194666	3776	0,014415148
CTR Sham4-01(7)-Scene-7-P7	12899	26194331	12899	0,049243479
HNF4aKO CLP1-01(1)-Scene-1-P1	146517	29150976	146517	0,502614389	0,789064112
HNF4aKO CLP1-01(2)-Scene-2-P2	162672	29151448	162672	0,558023739
HNF4aKO CLP1-01(3)-Scene-3-P3	210300	28458617	209747	0,737024572
HNF4aKO CLP1-01(4)-Scene-4-P4	135556	29138428	135523	0,465100588
HNF4aKO CLP1-01(5)-Scene-5-P5	182096	29113481	182057	0,625335734
HNF4aKO CLP1-01(6)-Scene-6-P6	238591	28694195	233652	0,814283168
HNF4aKO CLP1-01(7)-Scene-7-P7	264675	28749884	264675	0,92061241
HNF4aKO CLP1-01(8)-Scene-8-P8	280945	29140357	280937	0,964082218
HNF4aKO CLP1-01(9)-Scene-09-P9	253826	29100472	253647	0,871625038
HNF4aKO CLP1-01(10)-Scene-10-P10	312481	29133078	312296	1,071963628
HNF4aKO CLP1-01(11)-Scene-11-P11	334786	29118488	334583	1,149039744
HNF4aKO CLP2-01(1)-Scene-1-P1	325052	19979006	280876	1,405855727	1,288679505
HNF4aKO CLP2-01(2)-Scene-2-P2	296140	20069621	292230	1,456081308
HNF4aKO CLP2-01(3)-Scene-3-P3	287009	20091766	268924	1,338478658
HNF4aKO CLP2-01(4)-Scene-4-P4	263844	20044124	253936	1,266884998
HNF4aKO CLP2-01(5)-Scene-5-P5	184078	19974547	183218	0,917257348
HNF4aKO CLP2-01(6)-Scene-6-P6	264709	19957185	246184	1,233560745
HNF4aKO CLP2-01(7)-Scene-7-P7	283794	20092505	270239	1,344974158
HNF4aKO CLP2-01(8)-Scene-8-P8	286526	19863773	251890	1,268087387
HNF4aKO CLP2-01(9)-Scene-09-P9	270033	19980063	248325	1,242863949
HNF4aKO CLP2-01(10)-Scene-10-P10	288612	19443840	274693	1,412750774
HNF4aKO CLP3-01(1)-Scene-1-P1	170532	27453891	170532	0,621157853	0,86165014
HNF4aKO CLP3-01(2)-Scene-2-P2	216994	27460526	216994	0,790203363
HNF4aKO CLP3-01(3)-Scene-3-P3	199336	27445197	199336	0,72630559
HNF4aKO CLP3-01(4)-Scene-4-P4	233678	27458318	233678	0,851028093
HNF4aKO CLP3-01(5)-Scene-5-P5	290645	26962089	290644	1,077972853
HNF4aKO CLP3-01(6)-Scene-6-P6	233566	27420476	233563	0,851783171
HNF4aKO CLP3-01(7)-Scene-7-P7	260884	27461277	260884	0,950006804
HNF4aKO CLP3-01(8)-Scene-8-P8	277923	27377024	275751	1,007235118
HNF4aKO CLP3-01(9)-Scene-09-P9	241250	27441016	241250	0,87915841
HNF4aKO CLP4-01(1)-Scene-1-P1	256825	21506082	255905	1,189919205	1,167959515
HNF4aKO CLP4-01(2)-Scene-2-P2	272132	21542566	272132	1,263229274
HNF4aKO CLP4-01(3)-Scene-3-P3	256194	21522087	256060	1,189754507
HNF4aKO CLP4-01(4)-Scene-4-P4	259563	21505512	258428	1,20168262
HNF4aKO CLP4-01(5)-Scene-5-P5	237551	21539892	237533	1,102758547
HNF4aKO CLP4-01(6)-Scene-6-P6	243454	21379259	242613	1,134805467
HNF4aKO CLP4-01(7)-Scene-7-P7	259931	21543282	259931	1,206552465
HNF4aKO CLP4-01(8)-Scene-8-P8	203349	21402733	203311	0,949930086
HNF4aKO CLP4-01(9)-Scene-09-P9	274100	21531756	274100	1,273003465
HNF4aKO CLP5-01(1)-Scene-1-P1	266824	19847040	266800	1,344281062	1,122113687
HNF4aKO CLP5-01(2)-Scene-2-P2	267528	19849438	267497	1,347630094
HNF4aKO CLP5-01(3)-Scene-3-P3	215995	19853655	215565	1,085769849
HNF4aKO CLP5-01(4)-Scene-4-P4	234874	19826565	226190	1,140843106
HNF4aKO CLP5-01(5)-Scene-5-P5	234584	19845653	234366	1,180943756
HNF4aKO CLP5-01(6)-Scene-6-P6	215571	19832905	215569	1,086925995
HNF4aKO CLP5-01(7)-Scene-7-P7	166415	19853188	165999	0,836132716
HNF4aKO CLP5-01(8)-Scene-8-P8	212144	19845940	211974	1,068097555
HNF4aKO CLP5-01(9)-Scene-09-P9	200095	19842839	200095	1,00839905
HNF4aKO Sham1-01(1)-Scene-1-P1	277872	27034786	277179	1,025267964	0,987505688
HNF4aKO Sham1-01(2)-Scene-2-P2	345513	27012263	345493	1,279022791
HNF4aKO Sham1-01(3)-Scene-3-P3	352943	27034630	352931	1,305477456
HNF4aKO Sham1-01(4)-Scene-4-P4	208876	27022794	208869	0,772936359
HNF4aKO Sham1-01(5)-Scene-5-P5	237654	27039622	237654	0,878910216
HNF4aKO Sham1-01(6)-Scene-6-P6	295869	27034735	295786	1,094096169
HNF4aKO Sham1-01(7)-Scene-7-P7	281168	27016124	281090	1,040452731
HNF4aKO Sham1-01(8)-Scene-8-P8	211343	27033224	211343	0,781789845
HNF4aKO Sham1-01(9)-Scene-09-P9	223423	27001238	223102	0,826265818
HNF4aKO Sham1-01(10)-Scene-10-P10	235470	27039487	235470	0,870837527
HNF4aKO Sham2-01(1)-Scene-1-P1	216939	26400410	216939	0,821725875	0,960444356
HNF4aKO Sham2-01(2)-Scene-2-P2	221776	26599999	221776	0,833744392
HNF4aKO Sham2-01(3)-Scene-3-P3	281277	26596507	281211	1,057323054
HNF4aKO Sham2-01(4)-Scene-4-P4	245048	26602206	245040	0,921126616
HNF4aKO Sham2-01(5)-Scene-5-P5	248862	26605671	248862	0,935372011
HNF4aKO Sham2-01(6)-Scene-6-P6	296693	26580886	296693	1,11618928
HNF4aKO Sham2-01(7)-Scene-7-P7	329978	26598441	329966	1,240546391
HNF4aKO Sham2-01(8)-Scene-8-P8	243211	26616000	243159	0,913582056
HNF4aKO Sham2-01(9)-Scene-09-P9	213676	26563747	213676	0,804389531
HNF4aKO Sham3-01(1)-Scene-1-P1	336806	28727668	336803	1,172399375	1,215656714
HNF4aKO Sham3-01(2)-Scene-2-P2	371017	28696788	364289	1,269441723
HNF4aKO Sham3-01(3)-Scene-3-P3	329799	28660990	329571	1,149893985
HNF4aKO Sham3-01(4)-Scene-4-P4	371995	28698938	371969	1,296107194
HNF4aKO Sham3-01(5)-Scene-5-P5	345241	28638098	345241	1,205530479
HNF4aKO Sham3-01(6)-Scene-6-P6	357799	28716949	357796	1,245940159
HNF4aKO Sham3-01(7)-Scene-7-P7	353983	28713175	353983	1,232824305
HNF4aKO Sham3-01(8)-Scene-8-P8	302978	27900653	301727	1,08143347
HNF4aKO Sham3-01(9)-Scene-09-P9	374804	28728353	374784	1,30457879
HNF4aKO Sham3-01(10)-Scene-10-P10	344281	28727881	344280	1,198417663
HNF4aKO Sham4-01(1)-Scene-1-P1	247311	21542519	247274	1,147841624	1,163642409
HNF4aKO Sham4-01(2)-Scene-2-P2	208463	21514133	208463	0,968958405
HNF4aKO Sham4-01(3)-Scene-3-P3	155562	21547468	155562	0,721950254
HNF4aKO Sham4-01(4)-Scene-4-P4	192805	21546802	192805	0,894819565
HNF4aKO Sham4-01(5)-Scene-5-P5	227396	21545080	227291	1,05495547
HNF4aKO Sham4-01(6)-Scene-6-P6	311179	21525046	310911	1,444415032
HNF4aKO Sham4-01(7)-Scene-7-P7	299645	21481305	299643	1,394901287
HNF4aKO Sham4-01(8)-Scene-8-P8	299615	21535668	299613	1,391240801
HNF4aKO Sham4-01(9)-Scene-09-P9	312811	21518275	312811	1,453699239
HNF4aKO Sham5-01(1)-Scene-1-P1	270850	22814271	270820	1,187064009	1,221598467
HNF4aKO Sham5-01(2)-Scene-2-P2	289430	22804490	289430	1,269179885
HNF4aKO Sham5-01(3)-Scene-3-P3	266976	22805402	266976	1,170670002
HNF4aKO Sham5-01(4)-Scene-4-P4	243185	22812266	243185	1,066027373
HNF4aKO Sham5-01(5)-Scene-5-P5	283750	22809662	283750	1,243990376
HNF4aKO Sham5-01(6)-Scene-6-P6	296476	22813761	296475	1,299544604
HNF4aKO Sham5-01(7)-Scene-7-P7	232503	22807918	232483	1,019308295
HNF4aKO Sham5-01(8)-Scene-8-P8	308609	22805786	308609	1,35320484
HNF4aKO Sham5-01(9)-Scene-09-P9	316079	22814763	316075	1,385396815
