# Supplementary material for: A critical role for HNF4α in polymicrobial sepsis-associated metabolic reprogramming and death
Source: EMBO Mol Med. 2024 Sep 11;16(10):13. doi: 10.1038/s44321-024-00130-1 (PMC11473810; doi:10.1038/s44321-024-00130-1)
Supplement: Supplementary file 6 — Source data Fig. 5 [file 44321_2024_130_MOESM6_ESM.zip › Figure 5/5I/HNF4aKO lipid droplets 2.csv]

Item Name	Sum of lipid droplets	Sum of volume weefsel	Sum of lipid droplets in tissue	(Sum of lipid droplets in tissue/sum of volume weefsel) *100	Average z-stacks/sample
CTR CLP1-01(1)-Scene-1-P1	78533	26190185	78533	0,299856607	0,18532045
CTR CLP1-01(2)-Scene-2-P2	55855	26191816	55855	0,213253636
CTR CLP1-01(3)-Scene-3-P3	34117	26192689	34117	0,130253904
CTR CLP1-01(4)-Scene-4-P4	25110	25643997	25110	0,097917653
CTR CLP2-01(1)-Scene-1-P1	84382	19010264	84382	0,443876003	0,255155072
CTR CLP2-01(2)-Scene-2-P2	68683	18993326	68683	0,361616496
CTR CLP2-01(3)-Scene-3-P3	2063	18818924	2063	0,01096237
CTR CLP2-01(4)-Scene-4-P4	19432	19011944	19432	0,102209432
CTR CLP2-01(5)-Scene-5-P5	43039	19006197	43039	0,226447195
CTR CLP2-01(6)-Scene-6-P6	66967	18932696	66967	0,35371085
CTR CLP2-01(7)-Scene-7-P7	75068	19011931	75068	0,394846794
CTR CLP2-01(8)-Scene-8-P8	67960	18998758	67960	0,357707593
CTR CLP2-01(9)-Scene-09-P9	8558	19009786	8558	0,045018918
CTR CLP3-01(1)-Scene-1-P1	76769	19857455	76769	0,386600398	0,240440636
CTR CLP3-01(2)-Scene-2-P2	73520	19857456	73520	0,370238766
CTR CLP3-01(3)-Scene-3-P3	23969	19857491	23969	0,120705078
CTR CLP3-01(4)-Scene-4-P4	44185	19857210	44185	0,222513636
CTR CLP3-01(5)-Scene-5-P5	42072	19856803	42072	0,211877008
CTR CLP3-01(6)-Scene-6-P6	46277	19857046	46277	0,233050777
CTR CLP3-01(7)-Scene-7-P7	15366	19857483	15366	0,077381408
CTR CLP3-01(8)-Scene-8-P8	34937	19857495	34937	0,175938607
CTR CLP3-01(9)-Scene-09-P9	72610	19857242	72610	0,365660045
CTR Sham1-01(1)-Scene-1-P1	17851	18589834	17851	0,096025602	0,156123107
CTR Sham1-01(2)-Scene-2-P2	28978	18589817	28978	0,15588104
CTR Sham1-01(3)-Scene-3-P3	15206	18589466	15206	0,081799015
CTR Sham1-01(4)-Scene-4-P4	24052	18589266	24052	0,129386496
CTR Sham1-01(5)-Scene-5-P5	55469	18589854	55469	0,298383193
CTR Sham1-01(6)-Scene-6-P6	35353	18589651	35353	0,190175706
CTR Sham1-01(7)-Scene-7-P7	23691	18589058	23691	0,127445942
CTR Sham1-01(8)-Scene-8-P8	31581	18589321	31581	0,169887862
CTR Sham2-01(1)-Scene-1-P1	11335	24082290	11335	0,047067783	0,039074813
CTR Sham2-01(2)-Scene-2-P2	8428	24081968	8428	0,03499714
CTR Sham2-01(3)-Scene-3-P3	17126	24081182	17126	0,071117772
CTR Sham2-01(4)-Scene-4-P4	6318	24080934	6318	0,026236524
CTR Sham2-01(5)-Scene-5-P5	12267	24079708	12267	0,050943309
CTR Sham2-01(6)-Scene-6-P6	12020	24081782	12020	0,04991325
CTR Sham2-01(7)-Scene-7-P7	4984	24082362	4984	0,020695644
CTR Sham2-01(8)-Scene-8-P8	2800	24081715	2800	0,011627079
CTR Sham3-01(1)-Scene-1-P1	44346	22314443	44346	0,198732274	0,421240091
CTR Sham3-01(2)-Scene-2-P2	1307	22355177	1307	0,00584652
CTR Sham3-01(3)-Scene-3-P3	3326	22392234	3326	0,014853364
CTR Sham3-01(4)-Scene-4-P4	93340	22392035	93340	0,41684465
CTR Sham3-01(5)-Scene-5-P5	36971	22390282	36971	0,165120743
CTR Sham3-01(6)-Scene-6-P6	96239	22313467	96239	0,431304557
CTR Sham3-01(7)-Scene-7-P7	116842	22379506	116842	0,522093741
CTR Sham3-01(8)-Scene-8-P8	63708	22382238	63708	0,284636416
CTR Sham3-01(9)-Scene-09-P9	224373	22390347	224373	1,00209702
CTR Sham3-01(10)-Scene-10-P10	212354	22192636	212354	0,956866954
CTR Sham3-01(11)-Scene-11-P11	210345	21985982	210345	0,956723243
CTR Sham3-01(12)-Scene-12-P12	27541	21993810	27541	0,125221596
CTR Sham3-01(13)-Scene-13-P13	88618	22390716	88618	0,395780108
KO CLP1-02(1)-Scene-1-P1	180838	26609241	180838	0,679606006	0,675603685
KO CLP1-02(2)-Scene-2-P2	211154	26587654	211145	0,794146787
KO CLP1-02(3)-Scene-3-P3	246712	26614414	246707	0,92696762
KO CLP1-02(4)-Scene-4-P4	196356	26606091	196333	0,737925011
KO CLP1-02(5)-Scene-5-P5	161303	26612613	161199	0,60572406
KO CLP1-02(6)-Scene-6-P6	104979	26615130	104979	0,394433542
KO CLP1-02(7)-Scene-7-P7	194908	26594991	194908	0,732874849
KO CLP1-02(8)-Scene-8-P8	141855	26600314	141820	0,533151601
KO CLP2-01(1)-Scene-1-P1	142796	16044659	142485	0,888052529	1,028601261
KO CLP2-01(2)-Scene-2-P2	180637	15932587	180390	1,132207845
KO CLP2-01(3)-Scene-3-P3	144563	16045880	144509	0,900598783
KO CLP2-01(4)-Scene-4-P4	169800	16023119	169642	1,058732697
KO CLP2-01(5)-Scene-5-P5	155949	15993123	155949	0,97510036
KO CLP2-01(6)-Scene-6-P6	187521	16054482	187521	1,168028965
KO CLP2-01(7)-Scene-7-P7	191632	16054959	191632	1,193600058
KO CLP2-01(8)-Scene-8-P8	174425	16035627	174363	1,087347567
KO CLP2-01(9)-Scene-09-P9	148540	16050307	148077	0,922580484
KO CLP2-01(10)-Scene-10-P10	154812	16024159	153794	0,959763317
KO CLP3-01(1)-Scene-1-P1	174032	17744605	173957	0,980337404	0,978449953
KO CLP3-01(2)-Scene-2-P2	165574	17738977	164955	0,929901426
KO CLP3-01(3)-Scene-3-P3	202565	17739503	202521	1,141638523
KO CLP3-01(4)-Scene-4-P4	91817	17735054	91608	0,516536347
KO CLP3-01(5)-Scene-5-P5	93793	17593053	92060	0,523274727
KO CLP3-01(6)-Scene-6-P6	213607	17729818	213061	1,201710023
KO CLP3-01(8)-Scene-8-P8	213055	17664903	212651	1,203805082
KO CLP3-01(9)-Scene-09-P9	211472	17734652	210763	1,188424786
KO CLP3-01(10)-Scene-10-P10	193707	17136144	191997	1,120421257
KO CLP4-01(1)-Scene-1-P1	133692	20658433	133692	0,647154603	0,653609769
KO CLP4-01(2)-Scene-2-P2	116353	20682744	116353	0,562560751
KO CLP4-01(3)-Scene-3-P3	199415	20688775	198112	0,95758207
KO CLP4-01(4)-Scene-4-P4	161176	20701309	161168	0,77854014
KO CLP4-01(5)-Scene-5-P5	94842	20655218	94842	0,459167267
KO CLP4-01(6)-Scene-6-P6	136637	20696587	136634	0,660176482
KO CLP4-01(7)-Scene-7-P7	120065	20700203	120064	0,580013636
KO CLP4-01(8)-Scene-8-P8	111656	20697882	111543	0,538910213
KO CLP4-01(9)-Scene-09-P9	105418	20699514	105408	0,509229347
KO CLP4-01(10)-Scene-10-P10	174004	20646488	174001	0,842763186
KO Sham1-01(1)-Scene-1-P1	293254	25770951	293249	1,137905233	0,968512208
KO Sham1-01(2)-Scene-2-P2	296440	25747888	296438	1,151309964
KO Sham1-01(3)-Scene-3-P3	183538	25768595	183538	0,712254587
KO Sham1-01(4)-Scene-4-P4	215966	25772098	215960	0,837960495
KO Sham1-01(5)-Scene-5-P5	237796	25768145	237019	0,91981398
KO Sham1-01(6)-Scene-6-P6	221974	25763199	221974	0,861593314
KO Sham1-01(7)-Scene-7-P7	273177	25720447	272330	1,058807415
KO Sham1-01(8)-Scene-8-P8	251358	25758628	251358	0,975820607
KO Sham1-01(9)-Scene-09-P9	245135	25757999	243229	0,944285307
KO Sham1-01(10)-Scene-10-P10	279723	25772105	279723	1,085371179
KO Sham3-01(1)-Scene-1-P1	222899	26194973	222899	0,850922809	0,869832198
KO Sham3-01(2)-Scene-2-P2	265480	26193960	265480	1,013516093
KO Sham3-01(3)-Scene-3-P3	271783	26194461	271783	1,037559047
KO Sham3-01(4)-Scene-4-P4	212210	26194870	212210	0,810120455
KO Sham3-01(5)-Scene-5-P5	116505	26194889	116505	0,444762335
KO Sham3-01(6)-Scene-6-P6	173529	26194627	173527	0,662452647
KO Sham3-01(7)-Scene-7-P7	301851	26194356	301849	1,152343658
KO Sham3-01(8)-Scene-8-P8	256927	26194312	256923	0,980835076
KO Sham3-01(9)-Scene-09-P9	183468	26193034	183468	0,700445775
KO Sham3-01(10)-Scene-10-P10	181446	26191177	181443	0,692763827
KO Sham3-01(11)-Scene-11-P11	322268	26146148	319619	1,222432459
KO sham2-01(1)-Scene-1-P1	69599	21546246	69599	0,323021467	0,569329377
KO sham2-01(2)-Scene-2-P2	88423	21543622	88423	0,410437019
KO sham2-01(3)-Scene-3-P3	137926	21544970	137818	0,639675989
KO sham2-01(4)-Scene-4-P4	125187	21543569	125041	0,580409866
KO sham2-01(5)-Scene-5-P5	166639	21543717	163870	0,760639401
KO sham2-01(6)-Scene-6-P6	145586	21546079	145586	0,675696028
KO sham2-01(7)-Scene-7-P7	234084	21521622	233976	1,087167129
KO sham2-01(8)-Scene-8-P8	36083	21544169	36083	0,167483833
KO sham2-01(9)-Scene-09-P9	73590	21545146	73590	0,341561853
KO sham2-01(10)-Scene-10-P10	152319	21536163	152304	0,707201185
