# Supplementary material for: A critical role for HNF4α in polymicrobial sepsis-associated metabolic reprogramming and death
Source: EMBO Mol Med. 2024 Sep 11;16(10):13. doi: 10.1038/s44321-024-00130-1 (PMC11473810; doi:10.1038/s44321-024-00130-1)
Supplement: Supplementary file 6 — Source data Fig. 5 [file 44321_2024_130_MOESM6_ESM.zip › Figure 5/5J/HNF4aKO IL6 ELISA.xlsx]

## Sheet: Sheet1
Standard 1	Standard 1	Hnf4aflfl Sham1	Hnf4aflfl CLP5	Hnf4aLiver-i-KO CLP4
Standard 2	Standard 2	Hnf4aflfl Sham2	Hnf4aLiver-i-KO Sham1
Standard 3	Standard 3	Hnf4aflfl Sham3	Hnf4aLiver-i-KO Sham2
Standard 4	Standard 4	Hnf4aflfl Sham4	Hnf4aLiver-i-KO Sham3
Standard 5	Standard 5	Hnf4aflfl CLP1	Hnf4aLiver-i-KO Sham4
Standard 6	Standard 6	Hnf4aflfl CLP2	Hnf4aLiver-i-KO CLP1
Standard 7	Standard 7	Hnf4aflfl CLP3	Hnf4aLiver-i-KO CLP2
Standard 8	Standard 8	Hnf4aflfl CLP4	Hnf4aLiver-i-KO CLP3
OD Standard	OD Standard	OD Samples	OD Samples	OD Samples		Average OD standard	OD standard - OD standard 8				OD Sample - OD Blank	OD Sample - OD Blank	OD Sample - OD Blank		IL6 (pg/mL)	IL6 (pg/mL)	IL6 (pg/mL)		x dilution factor 50	x dilution factor 50	x dilution factor 50		IL6 (log pg/mL)	IL6 (log pg/mL)	IL6 (log pg/mL)
1.976	2.039	0.07	0.874	0.259		2.0075	1.944	2000	1.944		0.008	0.8105	0.1955		1.3	803.8	188.8		65	40190	9440		1.81291	4.60412	3.97497
1.032	0.942	0.07	0.087			0.987	0.9235	1000	0.9235		0.008	0.0235			1.3	16.8			65	840			1.81291	2.92428
0.554	0.575	0.079	0.072			0.5645	0.501	500	0.501		0.0155	0.0085			8.8	1.8			440	90			2.64345	1.95424
0.295	0.34	0.074	0.085			0.3175	0.254	250	0.254		0.0105	0.0215			3.8	14.8			190	740			2.27875	2.86923
0.206	0.191	0.246	0.08			0.1985	0.135	125	0.135		0.1825	0.0165			175.8	9.8			8790	490			3.94399	2.6902
0.138	0.133	0.239	( + )			0.1355	0.072	62.5	0.072		0.1755	3.4365			168.8	3429.8			8440	171490			3.92634	5.23424
0.099	0.099	( + )	( + )			0.099	0.0355	31.3	0.0355		3.4365	3.4365			3429.8	3429.8			171490	171490			5.23424	5.23424
0.062	0.065	0.122	2.868			0.0635	0	0	0		0.0585	2.8045			51.8	2797.8			2590	139890			3.4133	5.14579
								pg/mL
