# Supplementary material for: A critical role for HNF4α in polymicrobial sepsis-associated metabolic reprogramming and death
Source: EMBO Mol Med. 2024 Sep 11;16(10):13. doi: 10.1038/s44321-024-00130-1 (PMC11473810; doi:10.1038/s44321-024-00130-1)
Supplement: Supplementary file 6 — Source data Fig. 5 [file 44321_2024_130_MOESM6_ESM.zip › Figure 5/5K/HNF4aKO AST.xlsx]

## Sheet: Workbook
Sid	Test Code	Test Name	Result	x dilution factor 5
230626392301	TLA_INFO	TLA_INFO	CLOSE
230626392301	T_HCT	T_HCT	46.3000
230626392301	T_HGB	T_HGB	13.2000
230626392301	T_RBC	T_RBC	5.2700
230626392301	T_TROC	T_TROC	404
230626392301	T_WBC	T_WBC	6.2100
230628115002	IGE	Immunoglobuline E	0.2
230628397601	MODH	MODH	2
230628397601	MODI	MODI	0.30
230628397601	MODL	MODL	-3
230628397701	TLA_INFO	TLA_INFO	CLOSE
230629019701	FIBRIG	FIBRIG	256
230629019701	STARH	STARH	1
230629019701	STARI	STARI	1
230629019701	STARL	STARL	1
230629019701	STARVOL	STARVOL	OK
230629025801	T_HCT	T_HCT	36.8000
230629025801	T_HGB	T_HGB	13.3000
230629025801	T_RBC	T_RBC	4.1700
230629025801	T_TROC	T_TROC	16
230629025801	T_WBC	T_WBC	10.1600
230629026601	APTT	APTT	69.7
230629026601	FIBRIG	FIBRIG	67
230629026601	INRP	INRP	3.45
230629026601	PTR	PTR	20
230629026601	PTSEC	PTSEC	44.9
230629026601	RATIO	RATIO	2.09
230629026601	STARH	STARH	1
230629026601	STARI	STARI	3
230629026601	STARL	STARL	1
230629026603	ALB	Albumine	20.90
230629026603	CA	Calcium	2.24
230629026603	CL	Chloor in serum	105.00
230629026603	CRP	C-reactief proteine	14.27
230629026603	GLUC	Glucose	125.48
230629026603	K	Kalium in serum	4.10
230629026603	KREAT	Creatinine	0.93
230629026603	MG	Magnesium	0.78
230629026603	MODH	MODH	19
230629026603	MODI	MODI	11.00
230629026603	MODL	MODL	3
230629026603	NA	Natrium serum	133.80
230629026603	P	Fosfor	1.77
230629026603	UREUM	Ureum	47.20
230629028301	APTT	APTT	90.3
230629028301	FIBRIG	FIBRIG	312
230629028301	INRP	INRP	1.02
230629028301	PTR	PTR	86
230629028301	PTSEC	PTSEC	14.4
230629028301	RATIO	RATIO	2.70
230629028301	STARH	STARH	1
230629028301	STARI	STARI	1
230629028301	STARL	STARL	1
230629028301	STARVOL	STARVOL	OK
230629028302	TLA_INFO	TLA_INFO	CLOSE
230629028302	T_HCT	T_HCT	30.5000
230629028302	T_HGB	T_HGB	9.5000
230629028302	T_RBC	T_RBC	3.2800
230629028302	T_TROC	T_TROC	213
230629028302	T_WBC	T_WBC	8.6500
230629028303	ALB	Albumine	32.80
230629028303	BILDIR	Bilirubine direct	0.43
230629028303	BILTOT	Totale bilirubine	1.04
230629028303	CA	Calcium	2.28
230629028303	CK	Creatinine kinase	27.00
230629028303	CL	Chloor in serum	107.70
230629028303	CRP	C-reactief proteine	14.79
230629028303	GGT	Gamma-glutamyltransferase	70.10
230629028303	GLUC	Glucose	122.59
230629028303	K	Kalium in serum	4.64
230629028303	KREAT	Creatinine	0.83
230629028303	LDH	Lactaat dehydrogenase	286.68
230629028303	LIPAS	Lipase	74.00
230629028303	MG	Magnesium	0.68
230629028303	MODH	MODH	2
230629028303	MODI	MODI	1.80
230629028303	MODL	MODL	0
230629028303	NA	Natrium serum	139.60
230629028303	P	Fosfor	1.28
230629028303	PROT	Totaal eiwit	53.70
230629028303	TRIGL	Triglyceriden	57.60
230629028303	URINZ	Urinezuur	5.32
230629028901	APTT	APTT	56.7
230629028901	FIBRIG	FIBRIG	578
230629028901	INRP	INRP	1.15
230629028901	PTR	PTR	73
230629028901	PTSEC	PTSEC	16.0
230629028901	RATIO	RATIO	1.70
230629028901	STARH	STARH	1
230629028901	STARI	STARI	1
230629028901	STARL	STARL	1
230629028901	STARVOL	STARVOL	OK
230629028902	TLA_INFO	TLA_INFO	CLOSE
230629028902	T_HCT	T_HCT	22.2000
230629028902	T_HGB	T_HGB	6.8000
230629028902	T_RBC	T_RBC	2.4000
230629028902	T_TROC	T_TROC	423
230629028902	T_WBC	T_WBC	11.0200
230629028903	ALB	Albumine	18.60
230629028903	BILDIR	Bilirubine direct	0.17
230629028903	BILTOT	Totale bilirubine	0.16
230629028903	CA	Calcium	1.83
230629028903	CK	Creatinine kinase	14.40
230629028903	CL	Chloor in serum	113.20
230629028903	CRP	C-reactief proteine	246.47
230629028903	GGT	Gamma-glutamyltransferase	34.40
230629028903	GLUC	Glucose	149.78
230629028903	K	Kalium in serum	4.31
230629028903	KREAT	Creatinine	0.77
230629028903	LDH	Lactaat dehydrogenase	277.14
230629028903	LIPAS	Lipase	< 3.1
230629028903	MG	Magnesium	0.97
230629028903	MODH	MODH	2
230629028903	MODI	MODI	0.20
230629028903	MODL	MODL	2
230629028903	NA	Natrium serum	143.40
230629028903	P	Fosfor	1.06
230629028903	PROT	Totaal eiwit	49.40
230629028903	TRIGL	Triglyceriden	146.50
230629028903	URINZ	Urinezuur	2.59
230629032403	LIPAS	Lipase	1557.40
230629032702	GGT	Gamma-glutamyltransferase	16.70
230629032702	LDH	Lactaat dehydrogenase	293.50
230629032702	LIPAS	Lipase	33.70
230629032901	MODH	MODH	24
230629032901	MODI	MODI	0.30
230629032901	MODL	MODL	0
230629032901	NH4	Ammonium	44.30
230629033601	APTT	APTT	40.5
230629033601	FIBRIG	FIBRIG	679
230629033601	INRP	INRP	1.04
230629033601	PTR	PTR	83
230629033601	PTSEC	PTSEC	14.7
230629033601	RATIO	RATIO	1.21
230629033601	STARH	STARH	3
230629033601	STARI	STARI	1
230629033601	STARL	STARL	1
230629033601	STARVOL	STARVOL	OK
230629033603	FERT	Ferritine	178.40
230629034501	INRP	INRP	2.39
230629034501	PTR	PTR	30
230629034501	PTSEC	PTSEC	31.4
230629034501	STARH	STARH	1
230629034501	STARI	STARI	1
230629034501	STARL	STARL	1
230629034501	STARVOL	STARVOL	OK
230629034503	FERT	Ferritine	133.85
230629034601	APTT	APTT	42.2
230629034601	INRP	INRP	1.54
230629034601	PTR	PTR	49
230629034601	PTSEC	PTSEC	21.1
230629034601	RATIO	RATIO	1.26
230629034601	STARH	STARH	1
230629034601	STARI	STARI	2
230629034601	STARL	STARL	1
230629034601	STARVOL	STARVOL	OK
230629034602	TLA_INFO	TLA_INFO	CLOSE
230629034602	T_HCT	T_HCT	24.6000
230629034602	T_HGB	T_HGB	7.7000
230629034602	T_NEUTRO	T_NEUTRO	84.9000
230629034602	T_RBC	T_RBC	2.4800
230629034602	T_TROC	T_TROC	155
230629034602	T_WBC	T_WBC	4.5800
230629034603	ALKFOS	Alkalisch fosfatase	67.40
230629034603	CA	Calcium	2.39
230629034603	CL	Chloor in serum	101.80
230629034603	CRP	C-reactief proteine	115.64
230629034603	FERT	Ferritine	877.64
230629034603	GGT	Gamma-glutamyltransferase	25.60
230629034603	GLUC	Glucose	142.74
230629034603	K	Kalium in serum	3.55
230629034603	KREAT	Creatinine	0.66
230629034603	LDH	Lactaat dehydrogenase	178.31
230629034603	MG	Magnesium	0.61
230629034603	MODH	MODH	1
230629034603	MODI	MODI	2.50
230629034603	MODL	MODL	-4
230629034603	NA	Natrium serum	134.00
230629034603	P	Fosfor	0.52
230629034801	APTT	APTT	47.6
230629034801	INRP	INRP	0.95
230629034801	PTR	PTR	95
230629034801	PTSEC	PTSEC	13.5
230629034801	RATIO	RATIO	1.42
230629034801	STARH	STARH	1
230629034801	STARI	STARI	1
230629034801	STARL	STARL	1
230629034801	STARVOL	STARVOL	OK
230629035301	APTT	APTT	29.9
230629035301	INRP	INRP	0.99
230629035301	N_DDIM	N_DDIM	1.60
230629035301	PTR	PTR	90
230629035301	PTSEC	PTSEC	13.9
230629035301	RATIO	RATIO	0.89
230629035301	STARH	STARH	1
230629035301	STARI	STARI	1
230629035301	STARL	STARL	1
230629035301	STARVOL	STARVOL	OK
230629035302	TLA_INFO	TLA_INFO	CLOSE
230629035302	T_HCT	T_HCT	49.0000
230629035302	T_HGB	T_HGB	17.1000
230629035302	T_NEUTRO	T_NEUTRO	58.5000
230629035302	T_RBC	T_RBC	5.6100
230629035302	T_TROC	T_TROC	354
230629035302	T_WBC	T_WBC	5.7400
230629035303	ALKFOS	Alkalisch fosfatase	138.30
230629035303	CK	Creatinine kinase	67.50
230629035303	CL	Chloor in serum	106.10
230629035303	CRP	C-reactief proteine	8.74
230629035303	FERT	Ferritine	284.03
230629035303	GGT	Gamma-glutamyltransferase	38.50
230629035303	GLUC	Glucose	96.73
230629035303	K	Kalium in serum	4.06
230629035303	KREAT	Creatinine	0.76
230629035303	LDH	Lactaat dehydrogenase	276.56
230629035303	MG	Magnesium	0.84
230629035303	MODH	MODH	3
230629035303	MODI	MODI	0.80
230629035303	MODL	MODL	6
230629035303	NA	Natrium serum	140.60
230629035501	APTT	APTT	29.4
230629035501	INRP	INRP	1.02
230629035501	PTR	PTR	85
230629035501	PTSEC	PTSEC	14.4
230629035501	RATIO	RATIO	0.88
230629035501	STARH	STARH	1
230629035501	STARI	STARI	1
230629035501	STARL	STARL	1
230629035501	STARVOL	STARVOL	OK
230629035502	TLA_INFO	TLA_INFO	CLOSE
230629035502	T_HCT	T_HCT	39.6000
230629035502	T_HGB	T_HGB	12.8000
230629035502	T_NEUTRO	T_NEUTRO	55.3000
230629035502	T_RBC	T_RBC	3.7100
230629035502	T_TROC	T_TROC	235
230629035502	T_WBC	T_WBC	7.0500
230629035503	ALKFOS	Alkalisch fosfatase	45.00
230629035503	CL	Chloor in serum	111.90
230629035503	CRP	C-reactief proteine	1.85
230629035503	GGT	Gamma-glutamyltransferase	20.70
230629035503	GLUC	Glucose	101.18
230629035503	K	Kalium in serum	3.90
230629035503	KREAT	Creatinine	1.10
230629035503	LDH	Lactaat dehydrogenase	216.25
230629035503	MODH	MODH	14
230629035503	MODI	MODI	0.80
230629035503	MODL	MODL	8
230629035503	NA	Natrium serum	144.90
230629035701	APTT	APTT	51.7
230629035701	RATIO	RATIO	1.55
230629035701	STARH	STARH	1
230629035701	STARI	STARI	1
230629035701	STARL	STARL	1
230629035701	STARVOL	STARVOL	OK
230629035801	APTT	APTT	26.9
230629035801	INRP	INRP	0.99
230629035801	PTR	PTR	89
230629035801	PTSEC	PTSEC	14.0
230629035801	RATIO	RATIO	0.81
230629035801	STARH	STARH	1
230629035801	STARI	STARI	1
230629035801	STARL	STARL	1
230629035801	STARVOL	STARVOL	OK
230629035802	TLA_INFO	TLA_INFO	CLOSE
230629035802	T_HCT	T_HCT	42.8000
230629035802	T_HGB	T_HGB	13.7000
230629035802	T_NEUTRO	T_NEUTRO	43.5000
230629035802	T_RBC	T_RBC	4.7100
230629035802	T_TROC	T_TROC	155
230629035802	T_WBC	T_WBC	3.9500
230629035803	ALC	Alcohol - Ethanol	324.20
230629035803	ALKFOS	Alkalisch fosfatase	189.60
230629035803	CK	Creatinine kinase	64.70
230629035803	CL	Chloor in serum	108.80
230629035803	CRP	C-reactief proteine	0.74
230629035803	GGT	Gamma-glutamyltransferase	1299.60
230629035803	GLUC	Glucose	110.82
230629035803	K	Kalium in serum	3.16
230629035803	KREAT	Creatinine	0.64
230629035803	LDH	Lactaat dehydrogenase	443.42
230629035803	LIPAS	Lipase	112.60
230629035803	MODH	MODH	8
230629035803	MODI	MODI	0.40
230629035803	MODL	MODL	11
230629035803	NA	Natrium serum	142.50
230629036002	TLA_INFO	TLA_INFO	CLOSE
230629036002	T_HCT	T_HCT	44.0000
230629036002	T_HGB	T_HGB	14.9000
230629036002	T_NEUTRO	T_NEUTRO	70.7000
230629036002	T_RBC	T_RBC	4.5400
230629036002	T_TROC	T_TROC	192
230629036002	T_WBC	T_WBC	11.4900
230629036003	ALKFOS	Alkalisch fosfatase	121.90
230629036003	CA	Calcium	2.29
230629036003	CL	Chloor in serum	109.00
230629036003	CRP	C-reactief proteine	8.57
230629036003	GGT	Gamma-glutamyltransferase	21.50
230629036003	GLUC	Glucose	255.12
230629036003	K	Kalium in serum	2.84
230629036003	KREAT	Creatinine	0.87
230629036003	LDH	Lactaat dehydrogenase	223.45
230629036003	MG	Magnesium	0.52
230629036003	MODH	MODH	4
230629036003	MODI	MODI	0.40
230629036003	MODL	MODL	3
230629036003	NA	Natrium serum	142.60
230629036003	P	Fosfor	1.11
230629036402	TLA_INFO	TLA_INFO	CLOSE
230629036402	T_HCT	T_HCT	34.7000
230629036402	T_HGB	T_HGB	10.8000
230629036402	T_NEUTRO	T_NEUTRO	83.9000
230629036402	T_RBC	T_RBC	3.4200
230629036402	T_TROC	T_TROC	240
230629036402	T_WBC	T_WBC	8.9600
230629036403	ALKFOS	Alkalisch fosfatase	252.00
230629036403	CA	Calcium	2.25
230629036403	CL	Chloor in serum	103.20
230629036403	CRP	C-reactief proteine	62.59
230629036403	GGT	Gamma-glutamyltransferase	19.20
230629036403	GLUC	Glucose	134.19
230629036403	K	Kalium in serum	3.16
230629036403	KREAT	Creatinine	0.75
230629036403	LDH	Lactaat dehydrogenase	305.84
230629036403	MG	Magnesium	0.79
230629036403	MODH	MODH	38
230629036403	MODI	MODI	0.80
230629036403	MODL	MODL	2
230629036403	NA	Natrium serum	145.50
230629036403	P	Fosfor	0.89
230629226001	CA	Calcium	2.00
230629226001	CARB	Bicarbonaat	20.54
230629226001	CL	Chloor in serum	111.10
230629226001	K	Kalium in serum	2.84
230629226001	MG	Magnesium	0.57
230629226001	MODH	MODH	10
230629226001	MODI	MODI	0.90
230629226001	MODL	MODL	-2
230629226001	NA	Natrium serum	140.40
230629226001	P	Fosfor	0.81
230629231601	INRP	INRP	1.21
230629231601	PTR	PTR	69
230629231601	PTSEC	PTSEC	16.6
230629231601	STARH	STARH	1
230629231601	STARI	STARI	2
230629231601	STARL	STARL	1
230629231601	STARVOL	STARVOL	OK
230629231603	ALB	Albumine	27.80
230629231603	BILDIR	Bilirubine direct	5.49
230629231603	BILTOT	Totale bilirubine	6.40
230629231603	CA	Calcium	1.93
230629231603	CK	Creatinine kinase	463.90
230629231603	CL	Chloor in serum	114.80
230629231603	CRP	C-reactief proteine	4.36
230629231603	GGT	Gamma-glutamyltransferase	949.80
230629231603	K	Kalium in serum	3.70
230629231603	KREAT	Creatinine	1.30
230629231603	MG	Magnesium	1.14
230629231603	MODH	MODH	3
230629231603	MODI	MODI	4.40
230629231603	MODL	MODL	2
230629231603	NA	Natrium serum	141.20
230629231603	P	Fosfor	1.14
230629261802	KREAT	Creatinine	8.85
230629261802	UREUM	Ureum	181.90
230629277001	CA	Calcium	2.61
230629277001	CK	Creatinine kinase	18472.60
230629277001	CL	Chloor in serum	110.70
230629277001	CRP	C-reactief proteine	0.29
230629277001	K	Kalium in serum	4.14
230629277001	KREAT	Creatinine	0.35
230629277001	MG	Magnesium	0.65
230629277001	MODH	MODH	30
230629277001	MODI	MODI	0.60
230629277001	MODL	MODL	2
230629277001	MYO	Myoglobine	448
230629277001	NA	Natrium serum	141.40
230629277001	P	Fosfor	1.52
230629277002	LACT	Lactaat	1.32
230629314501	CLU	Chloor urine	113.60
230629314501	KREATU	Creatinine urine	25.79
230629314501	KU	Kalium urine	41.12
230629314501	MGU	Magnesium urine	1.64
230629314501	NAU	Natrium urine	147.00
230629318403	FE	Ijzer	39.20
230629321401	FE	Ijzer	133.20
230629321401	MODH	MODH	-11
230629321401	MODI	MODI	10.40
230629321401	MODL	MODL	9
230629321401	TRF	Transferrine	1.02
230629322701	FT3	Vrij T3	4.71
230629323701	CLU	Chloor urine	65.00
230629323701	KREATU	Creatinine urine	20.12
230629323701	KU	Kalium urine	18.61
230629323701	NAU	Natrium urine	63.40
230629323701	PROTU	Totaal eiwit urine	0.12
230629323701	UREUMU	Ureum urine	529.70
230629327801	TSH	Thyroid stimulerend hormoon	1.13
230629328803	HAGE	Hepatitis A IgG antistoffen	Reactive
230629328803	HBSABE	Hepatitis B s antilichamen	0.00
230629328803	HBSAGE	Hepatitis B s antigen (urgent inactiveren!)	Nonreactive
230629328803	HCV	Hepatitis C antistoffen (urgent inactiveren!)	Nonreactive
230629328803	HIV	HIV antistoffen	Nonreactive
230629332302	ALB	Albumine	44.80
230629332302	CA	Calcium	2.55
230629332302	CL	Chloor in serum	107.40
230629332302	CRP	C-reactief proteine	14.35
230629332302	IGA	Immunoglobulin A	1.14
230629332302	IGG	Immunoglobulin G	7.98
230629332302	IGM	Immunoglobulin M	1.34
230629332302	K	Kalium in serum	4.52
230629332302	KREAT	Creatinine	0.67
230629332302	LDH	Lactaat dehydrogenase	189.25
230629332302	MODH	MODH	4
230629332302	MODI	MODI	0.50
230629332302	MODL	MODL	1
230629332302	NA	Natrium serum	141.20
230629332302	PROT	Totaal eiwit	68.60
230629338301	TLA_INFO	TLA_INFO	CLOSE
230629338301	T_HCT	T_HCT	35.0000
230629338301	T_HGB	T_HGB	12.3000
230629338301	T_NEUTRO	T_NEUTRO	87.9000
230629338301	T_RBC	T_RBC	3.8500
230629338301	T_TROC	T_TROC	215
230629338301	T_WBC	T_WBC	25.2400
230629338302	ALKFOS	Alkalisch fosfatase	76.50
230629338302	CL	Chloor in serum	106.90
230629338302	CRP	C-reactief proteine	142.52
230629338302	GGT	Gamma-glutamyltransferase	23.60
230629338302	K	Kalium in serum	3.71
230629338302	KREAT	Creatinine	1.25
230629338302	MODH	MODH	2
230629338302	MODI	MODI	2.00
230629338302	MODL	MODL	2
230629338302	NA	Natrium serum	139.00
230629339101	CL	Chloor in serum	106.30
230629339101	K	Kalium in serum	4.46
230629339101	MODH	MODH	28
230629339101	MODI	MODI	0.10
230629339101	MODL	MODL	13
230629339101	NA	Natrium serum	136.80
230629339601	KREAT	Creatinine	1.24
230629339601	MODH	MODH	12
230629339601	MODI	MODI	0.40
230629339601	MODL	MODL	3
230629339601	PSA	Totaal prostaat specifiek antigen	0.132
230629344301	INS	Insuline	19.4
230630003901	INRP	INRP	3.01
230630003901	PTR	PTR	23
230630003901	PTSEC	PTSEC	39.5
230630003901	STARH	STARH	1
230630003901	STARI	STARI	4
230630003901	STARL	STARL	1
230630003901	STARVOL	STARVOL	OK
230630003902	TLA_INFO	TLA_INFO	CLOSE
230630003902	T_HCT	T_HCT	42.2000
230630003902	T_HGB	T_HGB	14.1000
230630003902	T_NEUTRO	T_NEUTRO	76.5000
230630003902	T_RBC	T_RBC	4.9100
230630003902	T_TROC	T_TROC	178
230630003902	T_WBC	T_WBC	7.4100
230630003903	ALB	Albumine	34.00
230630003903	ALKFOS	Alkalisch fosfatase	128.90
230630003903	BILDIR	Bilirubine direct	5.20
230630003903	BILTOT	Totale bilirubine	10.57
230630003903	CA	Calcium	2.30
230630003903	CL	Chloor in serum	107.20
230630003903	CRP	C-reactief proteine	8.26
230630003903	GGT	Gamma-glutamyltransferase	89.70
230630003903	GLUC	Glucose	75.17
230630003903	K	Kalium in serum	4.10
230630003903	KREAT	Creatinine	0.60
230630003903	LDH	Lactaat dehydrogenase	410.96
230630003903	MG	Magnesium	0.74
230630003903	MODH	MODH	8
230630003903	MODI	MODI	11.30
230630003903	MODL	MODL	0
230630003903	NA	Natrium serum	138.90
230630003903	P	Fosfor	0.98
230630003903	PROT	Totaal eiwit	65.80
230630003903	URINZ	Urinezuur	3.92
230630008101	FT3	Vrij T3	8.63
230630008101	FT4	Vrij T4	2.44
230630008101	TSH	Thyroid stimulerend hormoon	0.00
230630141902	CRP	C-reactief proteine	9.14
230630141902	FERT	Ferritine	31.30
230630141902	GGT	Gamma-glutamyltransferase	22.90
230630141902	IGE	Immunoglobuline E	42.7
230630141902	KREAT	Creatinine	0.72
230630153301	HAGE	Hepatitis A IgG antistoffen	Nonreactive
230630153301	HBSABE	Hepatitis B s antilichamen	0.12
230630159803	HBCABE	Hepatitis B c antistoffen (urgent inactiveren!)	Nonreactive
230630159803	HBSABE	Hepatitis B s antilichamen	269.85
230630160802	TLA_INFO	TLA_INFO	CLOSE
230630160802	T_HCT	T_HCT	40.9000
230630160802	T_HGB	T_HGB	13.2000
230630160802	T_RBC	T_RBC	4.5900
230630160802	T_TROC	T_TROC	262
230630160802	T_WBC	T_WBC	5.7700
230630162803	HBCABE	Hepatitis B c antistoffen (urgent inactiveren!)	Nonreactive
230630162803	HBSABE	Hepatitis B s antilichamen	0.00
230630162803	HBSAGE	Hepatitis B s antigen (urgent inactiveren!)	Nonreactive
230630162803	HCV	Hepatitis C antistoffen (urgent inactiveren!)	Nonreactive
230630162803	HIV	HIV antistoffen	Nonreactive
230630162901	TOXG	Toxoplasma IgG antistoffen	Nonreactive
230630162901	TOXM	Toxoplasma IgM antostoffen	Nonreactive
3025 na PEG	PROL	Prolactine	30.5
Hnf4aflfl clp 1	AST	Aspartaat aminotransferase	118.6	593
Hnf4aflfl clp 2	AST	Aspartaat aminotransferase	77.7	388.5
Hnf4aflfl clp 3	AST	Aspartaat aminotransferase	148.4	742
Hnf4aflfl clp 4	AST	Aspartaat aminotransferase	56.6	283
Hnf4aflfl clp 5	AST	Aspartaat aminotransferase	94.2	471
Hnf4aflfl clp 6	AST	Aspartaat aminotransferase	60	300
Hnf4aflfl stam 1	AST	Aspartaat aminotransferase	12	60
Hnf4aflfl stam 2	AST	Aspartaat aminotransferase	54.7	273.5
Hnf4aflfl stam 3	AST	Aspartaat aminotransferase	19.7	98.5
Hnf4aflfl stam 4	AST	Aspartaat aminotransferase	11.3	56.5
Hnf4aLiver-i-KO clp 1	AST	Aspartaat aminotransferase	181.2	906
Hnf4aLiver-i-KO clp 2	AST	Aspartaat aminotransferase	224.7	1123.5
Hnf4aLiver-i-KO clp 3	AST	Aspartaat aminotransferase	217.4	1087
Hnf4aLiver-i-KO clp 4	AST	Aspartaat aminotransferase	222.2	1111
Hnf4aLiver-i-KO clp 5	AST	Aspartaat aminotransferase	134.5	672.5
Hnf4aLiver-i-KO stam 1	AST	Aspartaat aminotransferase	26.9	134.5
Hnf4aLiver-i-KO stam 2	AST	Aspartaat aminotransferase	20.6	103
Hnf4aLiver-i-KO stam 3	AST	Aspartaat aminotransferase	18.1	90.5
Hnf4aLiver-i-KO stam 4	AST	Aspartaat aminotransferase	37.9	189.5
