# Supplementary material for: A critical role for HNF4α in polymicrobial sepsis-associated metabolic reprogramming and death
Source: EMBO Mol Med. 2024 Sep 11;16(10):13. doi: 10.1038/s44321-024-00130-1 (PMC11473810; doi:10.1038/s44321-024-00130-1)
Supplement: Supplementary file 6 — Source data Fig. 5 [file 44321_2024_130_MOESM6_ESM.zip › Figure 5/5K/HNF4aKO LDH.xlsx]

## Sheet: Table 1
Results List Report Released					Operator ID: ADMIN System serial number: 81599												x Dilution factor 4
CI P Module SID Name Assay Result Flags
		1	Hnf4aLiver-i-KO CLP 4								LDH2			714.98 U/L			2859.92
		1	Hnf4aLiver-i-KO CLP 3								LDH2			1248.29 U/L			4993.16
		1	Hnf4aLiver-i-KO CLP 2								LDH2			1267.61 U/L			5070.44
		1	Hnf4aLiver-i-KO CLP 1								LDH2			805.30 U/L			3221.2
		1	Hnf4aLiver-i-KO Sham 4								LDH2			105.87 U/L			423.48
		1	Hnf4aLiver-i-KO Sham 3								LDH2			64.62 U/L			258.48
		1	Hnf4aLiver-i-KO Sham 2								LDH2			82.24 U/L			328.96
		1	Hnf4aLiver-i-KO Sham 1								LDH2			113.57 U/L			454.28
		1	Hnf4aflfl CLP6								LDH2			672.33 U/L			2689.32
		1	Hnf4aflfl CLP5								LDH2			563.97 U/L			2255.88
		1	Hnf4aflfl CLP4								LDH2			239.69 U/L			958.76
		1	Hnf4aflfl CLP3								LDH2			631.44 U/L			2525.76
		1	Hnf4aflfl CLP2								LDH2			451.40 U/L			1805.6
		1	Hnf4aflfl CLP1								LDH2			260.20 U/L			1040.8
		1	Hnf4aflfl Sham4								LDH2			84.56 U/L			338.24
		1	Hnf4aflfl Sham3								LDH2			117.84 U/L			471.36
		1	Hnf4aflfl Sham2								LDH2			221.46 U/L			885.84
		1	Hnf4aflfl Sham1								LDH2			84.02 U/L			336.08
