# Supplementary material for: A critical role for HNF4α in polymicrobial sepsis-associated metabolic reprogramming and death
Source: EMBO Mol Med. 2024 Sep 11;16(10):13. doi: 10.1038/s44321-024-00130-1 (PMC11473810; doi:10.1038/s44321-024-00130-1)
Supplement: Supplementary file 7 — Source data Fig. 6 [file 44321_2024_130_MOESM7_ESM.zip]

Archive with 22 entries (12 files):
- Figure 6/6B/
- Figure 6/6B/HNF4aKO IL6 target genes RNA-Seq.xlsb
- Figure 6/6D/
- Figure 6/6D/RNA-Seq normcounts_sample Saa1 Apcs.xlsx
- Figure 6/6G/
- Figure 6/6G/HNF4aKO_IL6_SAA ELISA.xlsx
- Figure 6/6G/HNF4aKO_IL6_SAP ELISA.xlsx
- Figure 6/6I/
- Figure 6/6I/SublethalCLP_lethalCLP_IL6_body temperature 2.xlsx
- Figure 6/6I/SublethalCLP_lethalCLP_IL6_body temperature.xlsx
- Figure 6/6J/
- Figure 6/6J/Sublethal lethal IL6 Apcs PBS qPCR.xlsx
- Figure 6/6K/
- Figure 6/6K/Sublethal lethal IL6 ELISA.xlsx
- Figure 6/6L/
- Figure 6/6L/Sublethal lethal IL6 Apcs qPCR.xlsx
- Figure 6/6M/
- Figure 6/6M/Sublethal lethal CLP SAP ELISA.xlsx
- Figure 6/6N/
- Figure 6/6N/IL6+Dex SAA ELISA.xlsx
- Figure 6/6O/
- Figure 6/6O/IL6+Dex survival.xlsx
