# Supplementary material for: A critical role for HNF4α in polymicrobial sepsis-associated metabolic reprogramming and death
Source: EMBO Mol Med. 2024 Sep 11;16(10):13. doi: 10.1038/s44321-024-00130-1 (PMC11473810; doi:10.1038/s44321-024-00130-1)
Supplement: Supplementary file 7 — Source data Fig. 6 [file 44321_2024_130_MOESM7_ESM.zip › Figure 6/6D/RNA-Seq normcounts_sample Saa1 Apcs.xlsx]

## Sheet: Sheet1
EnsGene	Symbol	KO_IL6-1	KO_IL6-2	KO_IL6-3	KO_IL6-4	KO_PBS-1	KO_PBS-2	KO_PBS-3	WT_IL6-1	WT_IL6-2	WT_IL6-3	WT_PBS-1	WT_PBS-2	WT_PBS-3	WT_PBS-4
ENSMUSG00000026542	Apcs	363	242	1672	707	515	1050	415	9059	10880	11892	5056	5530	1601	2728
ENSMUSG00000074115	Saa1	333	2053	57735	43633	107	3780	172	65814	60734	74900	9551	28193	1023	1099
