# Supplementary material for: A critical role for HNF4α in polymicrobial sepsis-associated metabolic reprogramming and death
Source: EMBO Mol Med. 2024 Sep 11;16(10):13. doi: 10.1038/s44321-024-00130-1 (PMC11473810; doi:10.1038/s44321-024-00130-1)
Supplement: Supplementary file 7 — Source data Fig. 6 [file 44321_2024_130_MOESM7_ESM.zip › Figure 6/6G/HNF4aKO_IL6_SAA ELISA.xlsx]

## Sheet: Sheet1
Blank	Blank	Hnf4aflfl PBS1	Hnf4aLiver-i-KO PBS 1	Hnf4aflfl IL61	Hnf4aLiver-i-KO IL6 1
Standard1	Standard1	Hnf4aflfl PBS1	Hnf4aLiver-i-KO PBS 1	Hnf4aflfl IL61	Hnf4aLiver-i-KO IL6 1
Standard2	Standard2	Hnf4aflfl PBS2	Hnf4aLiver-i-KO PBS 2	Hnf4aflfl IL62	Hnf4aLiver-i-KO IL6 2
Standard3	Standard3	Hnf4aflfl PBS2	Hnf4aLiver-i-KO PBS 2	Hnf4aflfl IL62	Hnf4aLiver-i-KO IL6 2
Standard4	Standard4	Hnf4aflfl PBS3	Hnf4aLiver-i-KO PBS 3	Hnf4aflfl IL63	Hnf4aLiver-i-KO IL6 3
Standard5	Standard5	Hnf4aflfl PBS3	Hnf4aLiver-i-KO PBS 3	Hnf4aflfl IL63	Hnf4aLiver-i-KO IL6 3
Standard6	Standard6	Hnf4aflfl PBS4	Hnf4aLiver-i-KO PBS 4	Hnf4aflfl IL64	Hnf4aLiver-i-KO IL6 4
Standard7	Standard7	Hnf4aflfl PBS4	Hnf4aLiver-i-KO PBS 4	Hnf4aflfl IL64	Hnf4aLiver-i-KO IL6 4
OD standard	OD standard	OD sample	OD sample	OD sample	OD sample		Average OD standard	OD standard - OD blank	Average OD sample	Average OD sample	Average OD sample	Average OD sample		OD sample - OD blank	OD sample - OD blank	OD sample - OD blank	OD sample - OD blank		SAA (ng/mL)	SAA (ng/mL)	SAA (ng/mL)	SAA (ng/mL)		SAA (mg/mL)	SAA (mg/mL)	SAA (mg/mL)	SAA (mg/mL)
0.051	0.049	0.516	0.228	1.034	0.701		0.05	0	0.504	0.2235	1.0375	0.695		0.454	0.1735	0.9875	0.645		227.556	71.7222	523.944	333.667		0.227556	0.0717222	0.523944	0.333667
0.119	0.119	0.492	0.219	1.041	0.689		0.119	0.069	1.268	0.2415	1.62	0.312		1.218	0.1915	1.57	0.262		652	81.7222	847.556	120.889		0.652	0.0817222	0.847556	0.120889
0.174	0.17	1.279	0.244	1.633	0.307		0.172	0.122	0.492	0.147	2.5715	0.2965		0.442	0.097	2.5215	0.2465		220.889	29.2222	1376.17	112.278		0.220889	0.0292222	1.37617	0.112278
0.343	0.348	1.257	0.239	1.607	0.317		0.3455	0.2955	0.5545	0.2455	1.4965	0.343		0.5045	0.1955	1.4465	0.293		255.611	83.9444	778.944	138.111		0.255611	0.0839444	0.778944	0.138111
0.587	0.597	0.454	0.139	2.6	0.285		0.592	0.542
1.03	1.049	0.53	0.155	2.543	0.308		1.0395	0.9895																ng/mL => mg/mL & 1000x diluted => /1000
1.917	1.877	0.546	0.242	1.529	0.347		1.897	1.847
2.663	2.616	0.563	0.249	1.464	0.339		2.6395	2.5895
1	31.25	0.069
2	62.5	0.122
3	125	0.2955
4	250	0.542
5	500	0.9895
6	1000	1.847
7	2000	2.5895
