# Supplementary material for: A critical role for HNF4α in polymicrobial sepsis-associated metabolic reprogramming and death
Source: EMBO Mol Med. 2024 Sep 11;16(10):13. doi: 10.1038/s44321-024-00130-1 (PMC11473810; doi:10.1038/s44321-024-00130-1)
Supplement: Supplementary file 7 — Source data Fig. 6 [file 44321_2024_130_MOESM7_ESM.zip › Figure 6/6G/HNF4aKO_IL6_SAP ELISA.xlsx]

## Sheet: Sheet1
Blank	Blank	Hnf4aflfl PBS1	Hnf4aflfl IL61
Standard1	Standard1	Hnf4aflfl PBS2	Hnf4aflfl IL62
Standard2	Standard2	Hnf4aflfl PBS3	Hnf4aflfl IL63
Standard3	Standard3	Hnf4aflfl PBS4	Hnf4aflfl IL64
Standard4	Standard4	Hnf4aLiver-i-KO PBS1	Hnf4aLiver-i-KO IL61
Standard5	Standard5	Hnf4aLiver-i-KO PBS2	Hnf4aLiver-i-KO IL62
Standard6	Standard6	Hnf4aLiver-i-KO PBS3	Hnf4aLiver-i-KO IL63
Standard7	Standard7	Hnf4aLiver-i-KO PBS4	Hnf4aLiver-i-KO IL64
OD standard	OD standard	OD sample	OD sample		Average OD standard	OD standard - OD blank	OD sample - OD blank			SAP (ng/mL)			x dilution factor 1500			SAP (mg/mL)
2.99	3.058	2.802	2.492		3.024	2.971	2.749	2.439		127.86	113.442		191791	170163		0.191791	0.170163
2.084	2.076	3.488	3.018		2.08	2.027	3.435	2.965		159.767	137.907		239651	206860		0.239651	0.20686
1.307	1.302	1.821	3.5		1.3045	1.2515	1.768	3.447		82.2326	160.326		123349	240488		0.123349	0.240488
0.689	0.681	1.273	1.89		0.685	0.632	1.22	1.837		56.7442	85.4419		85116.3	128163		0.0851163	0.128163
0.392	0.386	0.116	0.14		0.389	0.336	0.063	0.087		2.93023	4.04651		4395.35	6069.77		0.00439535	0.00606977
0.248	0.241	0.203	0.12		0.2445	0.1915	0.15	0.067		6.97674	3.11628		10465.1	4674.42		0.0104651	0.00467442
0.15	0.147	0.102	0.118		0.1485	0.0955	0.049	0.065		2.27907	3.02326		3418.6	4534.88		0.0034186	0.00453488
0.053	0.053	0.112	0.081		0.053	0	0.059	0.028		2.74419	1.30233		4116.28	1953.49		0.00411628	0.00195349
ng/mL
200	2.971
100	2.027
50	1.2515
25	0.632
12.5	0.336
6.25	0.1915
0	0
