# Supplementary material for: A critical role for HNF4α in polymicrobial sepsis-associated metabolic reprogramming and death
Source: EMBO Mol Med. 2024 Sep 11;16(10):13. doi: 10.1038/s44321-024-00130-1 (PMC11473810; doi:10.1038/s44321-024-00130-1)
Supplement: Supplementary file 7 — Source data Fig. 6 [file 44321_2024_130_MOESM7_ESM.zip › Figure 6/6I/SublethalCLP_lethalCLP_IL6_body temperature 2.xlsx]

## Sheet: Blad1
S	Age	strain			Body temperature (°C)
♂	10\1	*C57BL/6J - Janvier	Sublethal CLP	PBS	36.2
♂	10\1	*C57BL/6J - Janvier	Sham	PBS	37.3
♂	10\1	*C57BL/6J - Janvier	Lethal CLP	IL6	27.4
♂	10\1	*C57BL/6J - Janvier	Sublethal CLP	IL6	37.1
♂	10\1	*C57BL/6J - Janvier	Sham	IL6	37.7
♂	10\1	*C57BL/6J - Janvier	Lethal CLP	PBS	27.6
♂	10\1	*C57BL/6J - Janvier	Sublethal CLP	PBS	36.3
♂	10\1	*C57BL/6J - Janvier	Sham	PBS	38
♂	10\1	*C57BL/6J - Janvier	Sublethal CLP	IL6	37.1
♂	10\1	*C57BL/6J - Janvier	Lethal CLP	IL6	32.8
♂	10\1	*C57BL/6J - Janvier	Sham	IL6	36.6
♂	10\1	*C57BL/6J - Janvier	Lethal CLP	PBS	27.2
♂	10\1	*C57BL/6J - Janvier	Sublethal CLP	IL6	37.3
♂	10\1	*C57BL/6J - Janvier	Sham	PBS	37.3
♂	10\1	*C57BL/6J - Janvier	Lethal CLP	PBS	32
♂	10\1	*C57BL/6J - Janvier	Lethal CLP	PBS	31.7
♂	10\1	*C57BL/6J - Janvier	Sham	IL6	37.1
♂	10\1	*C57BL/6J - Janvier	Lethal CLP	IL6	28.8
♂	10\1	*C57BL/6J - Janvier	Sublethal CLP	IL6	34.7
♂	10\1	*C57BL/6J - Janvier	Sham	IL6	37.8
♂	10\1	*C57BL/6J - Janvier	Lethal CLP	PBS	30.7
♂	10\1	*C57BL/6J - Janvier	Sublethal CLP	PBS	34.3
♂	10\1	*C57BL/6J - Janvier	Sham	PBS	37.2
♂	10\1	*C57BL/6J - Janvier	Lethal CLP	IL6	27.7
