# Supplementary material for: A critical role for HNF4α in polymicrobial sepsis-associated metabolic reprogramming and death
Source: EMBO Mol Med. 2024 Sep 11;16(10):13. doi: 10.1038/s44321-024-00130-1 (PMC11473810; doi:10.1038/s44321-024-00130-1)
Supplement: Supplementary file 7 — Source data Fig. 6 [file 44321_2024_130_MOESM7_ESM.zip › Figure 6/6I/SublethalCLP_lethalCLP_IL6_body temperature.xlsx]

## Sheet: Blad1
S	Age	strain			Body T (°C)
♂	8\6	*C57BL/6J - Janvier	Sublethal CLP	PBS	37.2
♂	8\6	*C57BL/6J - Janvier	Sublethal CLP	IL6	37.7
♂	8\6	*C57BL/6J - Janvier	Lethal CLP	PBS	30
♂	8\6	*C57BL/6J - Janvier	Lethal CLP	IL6	28
♂	8\6	*C57BL/6J - Janvier	Sham	PBS	38.3
♂	8\6	*C57BL/6J - Janvier	Sham	PBS	37
♂	8\6	*C57BL/6J - Janvier	Sham	IL6	37.1
♂	8\6	*C57BL/6J - Janvier	Sublethal CLP	PBS	37.7
♂	8\6	*C57BL/6J - Janvier	Sublethal CLP	IL6	37.6
♂	8\6	*C57BL/6J - Janvier	Subethal CLP	PBS	37.2
♂	8\6	*C57BL/6J - Janvier	Lethal CLP	PBS	31.7
♂	8\6	*C57BL/6J - Janvier	Sham	IL6	38
♂	8\6	*C57BL/6J - Janvier	Sham	PBS	37.9
♂	8\6	*C57BL/6J - Janvier	Sublethal CLP	PBS	36.7
♂	8\6	*C57BL/6J - Janvier	Sublethal CLP	IL6	36.5
♂	8\6	*C57BL/6J - Janvier	Sublethal CLP	PBS	35.4
♂	8\6	*C57BL/6J - Janvier	Subethal CLP	PBS	35
♂	8\6	*C57BL/6J - Janvier	Lethal CLP	IL6	31.3
♂	8\6	*C57BL/6J - Janvier	Sham	IL6	38
♂	8\6	*C57BL/6J - Janvier	Sham	IL6	36.3
♂	8\6	*C57BL/6J - Janvier	Sham	PBS	37.5
♂	8\6	*C57BL/6J - Janvier	Sublethal CLP	IL6	35.5
