# Supplementary material for: A critical role for HNF4α in polymicrobial sepsis-associated metabolic reprogramming and death
Source: EMBO Mol Med. 2024 Sep 11;16(10):13. doi: 10.1038/s44321-024-00130-1 (PMC11473810; doi:10.1038/s44321-024-00130-1)
Supplement: Supplementary file 7 — Source data Fig. 6 [file 44321_2024_130_MOESM7_ESM.zip › Figure 6/6J/Sublethal lethal IL6 Apcs PBS qPCR.xlsx]

## Sheet: CNRQ Matrix
Samples	Apcs CNRQ
Lethal PBS1	1.1551
Lethal PBS2	0.708589
Lethal PBS3	1.06107
Lethal PBS4	1.17733
Lethal PBS5	1.34073
Sham PBS1	0.303133
Sham PBS2	0.368062
Sham PBS3	0.321529
Sham PBS4	0.191182
Sham PBS5	0.554024
Sham PBS6	0.546397
Sham PBS7	0.522325
Sham PBS8	0.319308
Sublethal PBS1	2.35466
Sublethal PBS2	1.7297
Sublethal PBS3	1.41472
Sublethal PBS4	1.89937
Sublethal PBS5	1.59441
Sublethal PBS6	1.6535
Sublethal PBS7	2.09656
