# Supplementary material for: A critical role for HNF4α in polymicrobial sepsis-associated metabolic reprogramming and death
Source: EMBO Mol Med. 2024 Sep 11;16(10):13. doi: 10.1038/s44321-024-00130-1 (PMC11473810; doi:10.1038/s44321-024-00130-1)
Supplement: Supplementary file 7 — Source data Fig. 6 [file 44321_2024_130_MOESM7_ESM.zip › Figure 6/6K/Sublethal lethal IL6 ELISA.xlsx]

## Sheet: 450.0
	Standard1	Standard1	Let CLP PBS1	Sham PBS1	Sub CLP PBS7
	Standard2	Standard2	Let CLP PBS2	Sham PBS2	Sub CLP PBS8
	Standard3	Standard3	Let CLP PBS3	Sham PBS3	Sub CLP PBS9
	Standard4	Standard4	Let CLP PBS4	Sham PBS4	Sham PBS5
	Standard5	Standard5	Sub CLP PBS1	Let CLP PBS5	Sham PBS6
	Standard6	Standard6	Sub CLP PBS2	Sub CLP PBS5	Sham PBS7
	Standard7	Standard7	Sub CLP PBS3	Let CLP PBS6	Sham PBS8
	Blank	Blank	Sub CLP PBS4	Sub CLP PBS6
Raw Data{Wavelength:450.0}
	OD standard		OD samples				Average OD standard	OD standard - OD blank	OD samples - OD blank				IL6 (pg/mL)				x dilution factor 320				IL6 (log pg/mL)
A	2.231	2.311	1.23	0.088	1.511		2.271	2.199	1.158	0.016	1.439		1052.73	14.5455	1308.18		336873	4654.55	418618		5.52747	3.66788	5.62182
B	1.313	1.037	1.926	0.076	0.116		1.175	1.103	1.854	0.004	0.044		1685.45	3.63636	40		539345	1163.64	12800		5.73187	3.06582	4.10721
C	0.627	0.655	3.453	0.083	0.107		0.641	0.569	3.381	0.011	0.035		3073.64	10	31.8182		983564	3200	10181.8		5.9928	3.50515	4.00783
D	0.376	0.395	0.122	0.087	0.079		0.3855	0.3135	0.05	0.015	0.007		45.4545	13.6364	6.36364		14545.5	4363.64	2036.36		4.16273	3.63985	3.30886
E	0.214	0.243	0.077	2.843	0.076		0.2285	0.1565	0.005	2.771	0.004		4.54545	2519.09	3.63636		1454.55	806109	1163.64		3.16273	5.90639	3.06582
F	0.142	0.153	0.115	0.156	0.075		0.1475	0.0755	0.043	0.084	0.003		39.0909	76.3636	2.72727		12509.1	24436.4	872.727		4.09723	4.38804	2.94088
G	0.12	0.114	0.116	2.363	0.076		0.117	0.045	0.044	2.291	0.004		40	2082.73	3.63636		12800	1.33295e+06	1163.64		4.10721	6.12481	3.06582
H	0.071	0.073	0.545	0.123			0.072	0	0.473	0.051			430	46.3636			137600	14836.4			5.13862	4.17133
2000	2.199
1000	1.103
500	0.569
250	0.3135
125	0.1565
62.5	0.0755
31.3	0.045
0	0
pg/mL
