# Supplementary material for: A critical role for HNF4α in polymicrobial sepsis-associated metabolic reprogramming and death
Source: EMBO Mol Med. 2024 Sep 11;16(10):13. doi: 10.1038/s44321-024-00130-1 (PMC11473810; doi:10.1038/s44321-024-00130-1)
Supplement: Supplementary file 7 — Source data Fig. 6 [file 44321_2024_130_MOESM7_ESM.zip › Figure 6/6L/Sublethal lethal IL6 Apcs qPCR.xlsx]

## Sheet: CNRQ Matrix
Samples	Apcs CNRQ	Average PBS samples	IL6 FOLD (IL6/average PBS)
CLP IL69	1.20415		1.10619
CLP IL610	0.832499		0.764767
CLP IL611	0.662284		0.6084
CLP IL612	1.57246		1.44452
CLP IL613	0.692805		0.636439
CLP IL614	0.974694		0.895393
CLP PBS1	1.1551	1.08857
CLP PBS2	0.708589
CLP PBS3	1.06107
CLP PBS4	1.17733
CLP PBS5	1.34073
Sham IL61	0.568614		1.4552
Sham IL62	0.65657		1.6803
Sham IL63	0.59276		1.517
Sham IL64	0.35063		0.897337
Sham IL65	0.889164		2.27556
Sham IL66	0.71848		1.83874
Sham IL67	1.84423		4.71979
Sham IL68	0.951332		2.43466
Sham PBS1	0.303133	0.390745
Sham PBS2	0.368062
Sham PBS3	0.321529
Sham PBS4	0.191182
Sham PBS5	0.554024
Sham PBS6	0.546397
Sham PBS7	0.522325
Sham PBS8	0.319308
CLP IL61	2.22765		1.2237
CLP IL62	1.83785		1.00958
CLP IL63	1.822		1.00087
CLP IL64	2.00419		1.10095
CLP IL65	1.84423		1.01308
CLP IL66	1.87647		1.03079
CLP IL67	1.79691		0.987089
CLP IL68	2.19698		1.20685
CLP PBS1	2.35466	1.82042
CLP PBS2	1.7297
CLP PBS3	1.41472
CLP PBS4	1.89937
CLP PBS5	1.59441
CLP PBS6	1.6535
CLP PBS7	2.09656
