# Supplementary material for: A critical role for HNF4α in polymicrobial sepsis-associated metabolic reprogramming and death
Source: EMBO Mol Med. 2024 Sep 11;16(10):13. doi: 10.1038/s44321-024-00130-1 (PMC11473810; doi:10.1038/s44321-024-00130-1)
Supplement: Supplementary file 7 — Source data Fig. 6 [file 44321_2024_130_MOESM7_ESM.zip › Figure 6/6M/Sublethal lethal CLP SAP ELISA.xlsx]

## Sheet: Sheet1
Standard1	Standard1	Sham 1	Sham 4	Sublethal CLP 7
Standard2	Standard2	Sham 2	Sham 5	Lethal CLP 4
Standard3	Standard3	Sham 3	Sham 6	Lethal CLP 5
Standard4	Standard4	Sublethal CLP 1	Sham 7
Standard5	Standard5	Sublethal CLP 2	Sublethal CLP 3
Standard6	Standard6	Lethal CLP 1	Sublethal CLP 4
Standard7	Standard7	Lethal CLP 2	Sublethal CLP 5
Blank	Blank	Lethal CLP 3	Sublethal CLP 6
OD standard		OD sample				Average OD standard	OD standard - blank		OD sample - blank				SAP (ng/mL)				x dilution factor 15000				SAP (mg/mL)
2.99	3.058	1.131	1.06	2.442		3.024	2.971		1.078	1.007	2.389		48.9064	45.4089	113.488		733596	681133	1.70232e+06		0.733596	0.681133	1.70232
2.084	2.076	1.333	0.976	2.896		2.08	2.027		1.28	0.923	2.843		58.8571	41.2709	135.852		882857	619064	2.03778e+06		0.882857	0.619064	2.03778
1.307	1.302	0.94	0.968	1.918		1.3045	1.2515		0.887	0.915	1.865		39.4975	40.8768	87.6749		592463	613153	1.31512e+06		0.592463	0.613153	1.31512
0.689	0.681	3.222	0.256			0.685	0.632		3.169	0.203			151.911	5.80296			2.27867e+06	87044.3			2.27867	0.0870443
0.392	0.386	3.295	2.244			0.389	0.336		3.242	2.191			155.507	103.734			2.33261e+06	1.55601e+06			2.33261	1.55601
0.248	0.241	1.802	2.892			0.2445	0.1915		1.749	2.839			81.9606	135.655			1.22941e+06	2.03483e+06			1.22941	2.03483
0.15	0.147	2.266	2.448			0.1485	0.0955		2.213	2.395			104.818	113.783			1.57227e+06	1.70675e+06			1.57227	1.70675
0.053	0.053	2.627	2.672			0.053	0		2.574	2.619			122.601	124.818			1.83901e+06	1.87227e+06			1.83901	1.87227
ng/mL
200	2.971
100	2.027
50	1.2515
25	0.632
12.5	0.336
6.25	0.1915
0	0
