# Supplementary material for: A critical role for HNF4α in polymicrobial sepsis-associated metabolic reprogramming and death
Source: EMBO Mol Med. 2024 Sep 11;16(10):13. doi: 10.1038/s44321-024-00130-1 (PMC11473810; doi:10.1038/s44321-024-00130-1)
Supplement: Supplementary file 7 — Source data Fig. 6 [file 44321_2024_130_MOESM7_ESM.zip › Figure 6/6N/IL6+Dex SAA ELISA.xlsx]

## Sheet: Sheet1_edited
Overview:						Results:						Average standard		Minus blank:
S7	S7	1	1			2.658	2.97	0.189	0.874			2.814		2.762	0.137	0.822
S6	S6	2	2			2.393	2.553	0.206	0.788			2.473		2.421	0.154	0.736
S5	S5	3	3			1.564	1.613	0.206	0.95			1.5885		1.5365	0.154	0.898
S4	S4	4	4			0.829	0.799	0.144	0.701			0.814		0.762	0.092	0.649
S3	S3	5	5			0.419	0.383	0.14	0.438			0.401		0.349	0.088	0.386
S2	S2	6	6			0.259	0.209	0.144	0.604			0.234		0.182	0.092	0.552
S1	S1	7	7			0.117	0.073	0.279	0.314			0.095		0.043	0.227	0.262
B	B	8	8			0.056	0.048	0.109	0.231			0.052		0	0.057	0.179
PBS		10,000x diluted
DEX + IL6
Standard	SAA Conc (ng/mL)	OD at 450 nm					Sample	Conc (ng/mL)		Conc (ng/mL)		Sample	Conc (mg/mL)		Conc (mg/mL)
	0	0
1	31.25	0.043					1	52.3548	1	273.323		1	0.523548	1	2.73323
2	62.5	0.182					2	57.8387	2	245.581		2	0.578387	2	2.45581
3	125	0.349					3	57.8387	3	297.839		3	0.578387	3	2.97839
4	250	0.762					4	37.8387	4	217.516		4	0.378387	4	2.17516
5	500	1.5365					5	36.5484	5	132.677		5	0.365484	5	1.32677
6	1000	2.421					6	37.8387	6	186.226		6	0.378387	6	1.86226
7	2000	2.762					7	81.3871	7	92.6774		7	0.813871	7	0.926774
							8	26.5484	8	65.9032		8	0.265484	8	0.659032
