# Supplementary material for: A critical role for HNF4α in polymicrobial sepsis-associated metabolic reprogramming and death
Source: EMBO Mol Med. 2024 Sep 11;16(10):13. doi: 10.1038/s44321-024-00130-1 (PMC11473810; doi:10.1038/s44321-024-00130-1)
Supplement: Supplementary file 7 — Source data Fig. 6 [file 44321_2024_130_MOESM7_ESM.zip › Figure 6/6O/IL6+Dex survival.xlsx]

## Sheet: Blad1
Time after CLP (days)	Hnf4aflfl PBS	Hnd4aflfl IL6	Hnf4aLiver-i-KO PBS	Hnf4aLiver-i-KO IL6
0.3			1
0.3			1
0.5				1
0.5			1
0.5				1
0.5				1
0.5			1
0.5			1
0.5				1
0.5				1
0.5		1
0.5				1
0.5		1
1	1
1			1
1				1
1		1
1.125			1
1.42	1
1.42			1
2	1
2	1
2	1
2.42	1
3		1
3		1
4	1
10	0
10	0
5		1
10		0
10		0
10		0
2.04		1
1	1
1		1
1.375	1
1.17		1
1	1
6.42		1
1.29	1
1	1
1		1
5.33	1
10		0
10	0
10		0
10	0
10		0
0.25	1
0.25	1
1	1
1		1
1	1
1.105	1
2.17	1
3.8	1
5.125	1
0.25		1
1.375		1
2		1
3		1
5.125		1
10		0
10		0
3.08	1
1	1
0.33	1
1	1
2	1
4.67	1
3.33	1
0.33	1
