# Supplementary material for: A critical role for HNF4α in polymicrobial sepsis-associated metabolic reprogramming and death
Source: EMBO Mol Med. 2024 Sep 11;16(10):13. doi: 10.1038/s44321-024-00130-1 (PMC11473810; doi:10.1038/s44321-024-00130-1)
Supplement: Supplementary file 8 — Source data Fig. 7 [file 44321_2024_130_MOESM8_ESM.zip]

Archive with 28 entries (16 files):
- Figure 7/7B/
- Figure 7/7B/NCT prophylactic survival.xlsx
- Figure 7/7C/
- Figure 7/7C/NCT therapeutic survival.xlsx
- Figure 7/7E/
- Figure 7/7E/NCT body temperature 2.xlsx
- Figure 7/7E/NCT body temperature.xlsx
- Figure 7/7F/
- Figure 7/7F/NCT bacteria.xlsx
- Figure 7/7G/
- Figure 7/7G/NCT HNF4a ChIP-qPCR 2.xlsx
- Figure 7/7G/NCT HNF4a ChIP-qPCR.xlsx
- Figure 7/7H/
- Figure 7/7H/NCT Ppara mRNA expression qPCR.xlsx
- Figure 7/7I/
- Figure 7/7I/NCT FFA.xlsx
- Figure 7/7J/
- Figure 7/7J/NCT lipid droplets 1.csv
- Figure 7/7J/NCT lipid droplets 2.csv
- Figure 7/7K/
- Figure 7/7K/NCT Apcs mRNA expression qPCR.xlsx
- Figure 7/7L/
- Figure 7/7L/NCT SAP ELISA.xlsx
- Figure 7/7M/
- Figure 7/7M/NCT IL6 ELISA.xlsx
- Figure 7/7N/
- Figure 7/7N/NCT AST.xlsx
- Figure 7/7N/NCT LDH.xlsx
