# Supplementary material for: A critical role for HNF4α in polymicrobial sepsis-associated metabolic reprogramming and death
Source: EMBO Mol Med. 2024 Sep 11;16(10):13. doi: 10.1038/s44321-024-00130-1 (PMC11473810; doi:10.1038/s44321-024-00130-1)
Supplement: Supplementary file 8 — Source data Fig. 7 [file 44321_2024_130_MOESM8_ESM.zip › Figure 7/7B/NCT prophylactic survival.xlsx]

## Sheet: Blad1
Time after CLP (days)	DMSO (n=7)	NCT (n=6)
0.5	1
0.5		1
1.5	1
2		1
2	1
2	1
2.5	1
3	1
3		1
4		1
4	1
7		1
10		0
1		1
1.96		1
1.96	1
1.96	1
1.96	1
4.44	1
4.94	1
4.94		1
12		0
12		0
