# Supplementary material for: A critical role for HNF4α in polymicrobial sepsis-associated metabolic reprogramming and death
Source: EMBO Mol Med. 2024 Sep 11;16(10):13. doi: 10.1038/s44321-024-00130-1 (PMC11473810; doi:10.1038/s44321-024-00130-1)
Supplement: Supplementary file 8 — Source data Fig. 7 [file 44321_2024_130_MOESM8_ESM.zip › Figure 7/7C/NCT therapeutic survival.xlsx]

## Sheet: Blad1
Time after CLP (days)	CD	NCT
0.33	1
0.33	1
0.67	1
1		1
1		1
1.42	1
1.42		1
1.71	1
5.375	1
7	1
3		1
5		1
6		1
10		0
10		0
0.65	1
1	1
1.08	1
1.21		1
1.33	1
1.33	1
2		1
10	0
5		1
4.2		1
4.2	1
5		1
10		0
4	1
10	0
10		0
10		0
10	0
10		0
10		0
