# Supplementary material for: A critical role for HNF4α in polymicrobial sepsis-associated metabolic reprogramming and death
Source: EMBO Mol Med. 2024 Sep 11;16(10):13. doi: 10.1038/s44321-024-00130-1 (PMC11473810; doi:10.1038/s44321-024-00130-1)
Supplement: Supplementary file 8 — Source data Fig. 7 [file 44321_2024_130_MOESM8_ESM.zip › Figure 7/7E/NCT body temperature 2.xlsx]

## Sheet: Blad1
S	Age	strain	Tag		T after 24h (°C)
♂	9\6	*C57BL/6J - Janvier	NCT	Sham1	36.4
♂	9\6	*C57BL/6J - Janvier	NCT	CLP1	32.4
♂	9\6	*C57BL/6J - Janvier	DMSO	Sham1	38.3
♂	9\6	*C57BL/6J - Janvier	NCT	Sham2	36.5
♂	9\6	*C57BL/6J - Janvier	NCT	CLP2	36.9
♂	9\6	*C57BL/6J - Janvier	NCT	CLP3	35.9
♂	9\6	*C57BL/6J - Janvier	NCT	CLP4	36.8
♂	9\6	*C57BL/6J - Janvier	NCT	Sham3	37.9
♂	9\6	*C57BL/6J - Janvier	DMSO	Sham2	38.2
♂	9\6	*C57BL/6J - Janvier	DMSO	CLP1	36.5
♂	9\6	*C57BL/6J - Janvier	DMSO	Sham3	37.7
♂	9\6	*C57BL/6J - Janvier	NCT	Sham4	37.5
♂	10\1	*C57BL/6J - Janvier	NCT	CLP5	32.8
♂	10\1	*C57BL/6J - Janvier	DMSO	CLP2	28.7
♂	10\1	*C57BL/6J - Janvier	NCT	CLP6	35.5
♂	10\1	*C57BL/6J - Janvier	NCT	CLP7	35.6
