# Supplementary material for: A critical role for HNF4α in polymicrobial sepsis-associated metabolic reprogramming and death
Source: EMBO Mol Med. 2024 Sep 11;16(10):13. doi: 10.1038/s44321-024-00130-1 (PMC11473810; doi:10.1038/s44321-024-00130-1)
Supplement: Supplementary file 8 — Source data Fig. 7 [file 44321_2024_130_MOESM8_ESM.zip › Figure 7/7E/NCT body temperature.xlsx]

## Sheet: Blad1
S	Age	strain	Tag	T after 24h (°C)
♂	7\5	*C57BL/6J - Janvier	DMSO CLP1	30.6
♂	7\5	*C57BL/6J - Janvier	DMSO Sham1	37.3
♂	7\5	*C57BL/6J - Janvier	DMSO Sham2	37.2
♂	7\5	*C57BL/6J - Janvier	NCT CLP1	30
♂	7\5	*C57BL/6J - Janvier	NCT Sham1	36.4
♂	7\5	*C57BL/6J - Janvier	NCT Sham2	35.6
♂	7\5	*C57BL/6J - Janvier	NCT CLP2	30.9
♂	7\5	*C57BL/6J - Janvier	DMSO CLP2	28
♂	7\5	*C57BL/6J - Janvier	DMSO Sham3	37.8
♂	7\5	*C57BL/6J - Janvier	DMSO Sham4	36.5
♂	7\5	*C57BL/6J - Janvier	NCT CLP3	35.7
♂	7\5	*C57BL/6J - Janvier	NCT Sham3	36.2
♂	7\5	*C57BL/6J - Janvier	DMSO Sham5	38.3
