# Supplementary material for: A critical role for HNF4α in polymicrobial sepsis-associated metabolic reprogramming and death
Source: EMBO Mol Med. 2024 Sep 11;16(10):13. doi: 10.1038/s44321-024-00130-1 (PMC11473810; doi:10.1038/s44321-024-00130-1)
Supplement: Supplementary file 8 — Source data Fig. 7 [file 44321_2024_130_MOESM8_ESM.zip › Figure 7/7F/NCT bacteria.xlsx]

## Sheet: Blad1
S	Age	strain	Tag	Blood bacteria (CFU)	Blood bacteria (CFU/mL)	Log	Liver bacteria (CFU)	Liver bacteria (CFU/mL/liver lobe)	Log
♂	7\5	*C57BL/6J - Janvier	DMSO CLP1	1200	1200000000	9.07918	122	1220000	6.08636
♂	7\5	*C57BL/6J - Janvier	DMSO Sham1	0	0	0	0	0	0
♂	7\5	*C57BL/6J - Janvier	DMSO Sham2	0	0	0	0	0	0
♂	7\5	*C57BL/6J - Janvier	NCT CLP1	864	864000000	8.93651	742	7420000	6.8704
♂	7\5	*C57BL/6J - Janvier	NCT Sham1	86	8600	3.9345	125	3125	3.49485
♂	7\5	*C57BL/6J - Janvier	NCT Sham2	38	3800	3.57978	0	0	0
♂	7\5	*C57BL/6J - Janvier	NCT CLP2	1400	1400000000	9.14613	917	9170000	6.96237
♂	7\5	*C57BL/6J - Janvier	DMSO CLP2	413	413000000	8.61595	181	181000	5.25768
♂	7\5	*C57BL/6J - Janvier	DMSO Sham3	1	100	2	84	2100	3.32222
♂	7\5	*C57BL/6J - Janvier	DMSO Sham4	5	500	2.69897	0	0	0
♂	7\5	*C57BL/6J - Janvier	DMSO CLP3	4000	4000000000	9.60206	1600	16000000	7.20412
♂	7\5	*C57BL/6J - Janvier	NCT CLP3	1510	1510000	6.17898	411	41100	4.61384
♂	7\5	*C57BL/6J - Janvier	NCT Sham3	14	1400	3.14613	10	250	2.39794
♂	7\5	*C57BL/6J - Janvier	DMSO CLP4	541	54100000	7.7332	224	22400	4.35025
♂	7\5	*C57BL/6J - Janvier	DMSO Sham5	0	0	0	12	300	2.47712
