# Supplementary material for: A critical role for HNF4α in polymicrobial sepsis-associated metabolic reprogramming and death
Source: EMBO Mol Med. 2024 Sep 11;16(10):13. doi: 10.1038/s44321-024-00130-1 (PMC11473810; doi:10.1038/s44321-024-00130-1)
Supplement: Supplementary file 8 — Source data Fig. 7 [file 44321_2024_130_MOESM8_ESM.zip › Figure 7/7G/NCT HNF4a ChIP-qPCR 2.xlsx]

## Sheet: Roche lightcycler CT values
Include	Pos	Name	Cp	Concentration	Standard	Status	Chip2
True	A1	Sample 1	22.72		0			Plate layout
True	A2	Sample 2	21.93		0				Input 1	Input 2	Input 3	Input 4	Input 5	Input 6	Input 7	Input 8	Input 9	Input 10	Input 11	Input 12	IgG 1	IgG 2	IgG 3	IgG 4	IgG 5	IgG 6	IgG 7	IgG 8	IgG 9	IgG 10	IgG 11	IgG 12
True	A3	Sample 3	22.17		0				1	2	3	4	5	6	7	8	9	10	11	12	13	14	15	16	17	18	19	20	21	22	23	24
True	A4	Sample 4	21.76		0		Apoa2	A
True	A5	Sample 5	21.19		0			B
True	A6	Sample 6	22.01		0		Cyp2c54	C
True	A7	Sample 7	21.57		0			D
True	A8	Sample 8	21.92		0		Hes6	E
True	A9	Sample 9	21.88		0			F
True	A10	Sample 10	21.63		0		Ppara	G
True	A11	Sample 11	21.92		0			H
True	A12	Sample 12	22.76		0		Ugt2b1	I
True	A13	Sample 13	29.89		0			J
True	A14	Sample 14	30.97		0		Apoa2/Cyp2c54	K
True	A15	Sample 15	29.26		0			L
True	A16	Sample 16	29.75		0		Hes6/Ppara	M
True	A17	Sample 17	29.90		0			N
True	A18	Sample 18	30.58		0		Ugt2b1	O
True	A19	Sample 19	29.59		0			P
True	A20	Sample 20	28.90		0				HNF4a 1	HNF4a 2	HNF4a 3	HNF4a 4	HNF4a 5	HNF4a 6	HNF4a 7	HNF4a 8	HNF4a 9	HNF4a 10	HNF4a 11	HNF4a 12
True	A21	Sample 21	32.85		0			below = average and SD for triplicate samples horizontal A1 A2 A3 and genes vertical A,B,C ordered
True	A22	Sample 22	28.96		0			!remove the zero values and the >40
True	A23	Sample 23	30.93		0
True	A24	Sample 24	31.33		0				1	2	3	4	5	6	7	8	9	10	11	12	13	14	15	16	17	18	19	20	21	22	23
True	B1	Sample 25	22.73		0			AV AB	#DIV/0!	#DIV/0!	#DIV/0!	#DIV/0!	#DIV/0!	#DIV/0!	#DIV/0!	#DIV/0!	#DIV/0!	#DIV/0!	#DIV/0!	#DIV/0!	#DIV/0!	#DIV/0!	#DIV/0!	#DIV/0!	#DIV/0!	#DIV/0!	#DIV/0!	#DIV/0!	#DIV/0!	#DIV/0!	#DIV/0!
True	B2	Sample 26	22.12		0			AV CD	#DIV/0!	#DIV/0!	#DIV/0!	#DIV/0!	#DIV/0!	#DIV/0!	#DIV/0!	#DIV/0!	#DIV/0!	#DIV/0!	#DIV/0!	#DIV/0!	#DIV/0!	#DIV/0!	#DIV/0!	#DIV/0!	#DIV/0!	#DIV/0!	#DIV/0!	#DIV/0!	#DIV/0!	#DIV/0!	#DIV/0!
True	B3	Sample 27	22.10		0			AV EF	#DIV/0!	#DIV/0!	#DIV/0!	#DIV/0!	#DIV/0!	#DIV/0!	#DIV/0!	#DIV/0!	#DIV/0!	#DIV/0!	#DIV/0!	#DIV/0!	#DIV/0!	#DIV/0!	#DIV/0!	#DIV/0!	#DIV/0!	#DIV/0!	#DIV/0!	#DIV/0!	#DIV/0!	#DIV/0!	#DIV/0!
True	B4	Sample 28	21.80		0			AV GH	#DIV/0!	#DIV/0!	#DIV/0!	#DIV/0!	#DIV/0!	#DIV/0!	#DIV/0!	#DIV/0!	#DIV/0!	#DIV/0!	#DIV/0!	#DIV/0!	#DIV/0!	#DIV/0!	#DIV/0!	#DIV/0!	#DIV/0!	#DIV/0!	#DIV/0!	#DIV/0!	#DIV/0!	#DIV/0!	#DIV/0!
True	B5	Sample 29	21.46		0			AV IJ	#DIV/0!	#DIV/0!	#DIV/0!	#DIV/0!	#DIV/0!	#DIV/0!	#DIV/0!	#DIV/0!	#DIV/0!	#DIV/0!	#DIV/0!	#DIV/0!	#DIV/0!	#DIV/0!	#DIV/0!	#DIV/0!	#DIV/0!	#DIV/0!	#DIV/0!	#DIV/0!	#DIV/0!	#DIV/0!	#DIV/0!
True	B6	Sample 30	22.26		0			AV KL	#DIV/0!	#DIV/0!	#DIV/0!	#DIV/0!	#DIV/0!	#DIV/0!	#DIV/0!	#DIV/0!	#DIV/0!	#DIV/0!	#DIV/0!	#DIV/0!	#DIV/0!	#DIV/0!	#DIV/0!	#DIV/0!	#DIV/0!	#DIV/0!	#DIV/0!	#DIV/0!	#DIV/0!	#DIV/0!	#DIV/0!
True	B7	Sample 31	21.60		0
True	B8	Sample 32	21.93		0
True	B9	Sample 33	21.81		0													SCORE
True	B10	Sample 34	21.65		0			0.5	Value for the allowed St Dev on your triplicates (adjustable)									G	M
True	B11	Sample 35	21.95		0													#NUM!	#DIV/0!
True	B12	Sample 36	22.86		0				1	2	3	4	5	6	7	8	9	10	11	12	13	14	15	16	17	18	19	20	21	22	23
True	B13	Sample 37	29.48		0			SD AB
True	B14	Sample 38	30.20		0			SD CD
True	B15	Sample 39	29.11		0			SD EF
True	B16	Sample 40	29.76		0			SD GH
True	B17	Sample 41	30.07		0			SD IJ
True	B18	Sample 42	30.15		0			SD KL
True	B19	Sample 43	29.23		0
True	B20	Sample 44	28.98		0
True	B21	Sample 45	31.28		0
True	B22	Sample 46	28.70		0
True	B23	Sample 47	30.86		0
True	B24	Sample 48	30.27		0
True	C1	Sample 49	22.74		0
True	C2	Sample 50	22.15		0
True	C3	Sample 51	22.44		0
True	C4	Sample 52	21.94		0
True	C5	Sample 53	21.15		0
True	C6	Sample 54	22.23		0
True	C7	Sample 55	22.04		0
True	C8	Sample 56	22.13		0
True	C9	Sample 57	22.23		0
True	C10	Sample 58	21.77		0
True	C11	Sample 59	22.07		0
True	C12	Sample 60	23.25		0
True	C13	Sample 61	30.26		0
True	C14	Sample 62	31.24		0
True	C15	Sample 63	29.57		0
True	C16	Sample 64	30.33		0
True	C17	Sample 65	30.53		0
True	C18	Sample 66	30.29		0
True	C19	Sample 67	30.89		0
True	C20	Sample 68	29.96		0
True	C21	Sample 69	32.23		0
True	C22	Sample 70	29.62		0
True	C23	Sample 71	31.74		0
True	C24	Sample 72	32.24		0
True	D1	Sample 73	22.76		0
True	D2	Sample 74	22.46		0
True	D3	Sample 75	22.34		0
True	D4	Sample 76	22.08		0
True	D5	Sample 77	21.23		0
True	D6	Sample 78	22.13		0
True	D7	Sample 79	22.05		0
True	D8	Sample 80	22.22		0
True	D9	Sample 81	22.23		0
True	D10	Sample 82	21.80		0
True	D11	Sample 83	22.09		0
True	D12	Sample 84	23.22		0
True	D13	Sample 85	30.23		0
True	D14	Sample 86	30.93		0
True	D15	Sample 87	29.72		0
True	D16	Sample 88	29.69		0
True	D17	Sample 89	30.93		0
True	D18	Sample 90	30.72		0
True	D19	Sample 91	30.03		0
True	D20	Sample 92	30.03		0
True	D21	Sample 93	31.87		0
True	D22	Sample 94	29.00		0
True	D23	Sample 95	31.29		0
True	D24	Sample 96	31.69		0
True	E1	Sample 97	22.28		0
True	E2	Sample 98	22.33		0
True	E3	Sample 99	22.21		0
True	E4	Sample 100	22.07		0
True	E5	Sample 101	21.35		0
True	E6	Sample 102	22.03		0
True	E7	Sample 103	21.78		0
True	E8	Sample 104	22.15		0
True	E9	Sample 105	22.15		0
True	E10	Sample 106	21.96		0
True	E11	Sample 107	22.17		0
True	E12	Sample 108	23.17		0
True	E13	Sample 109	29.60		0
True	E14	Sample 110	31.01		0
True	E15	Sample 111	29.04		0
True	E16	Sample 112	28.98		0
True	E17	Sample 113	28.54		0
True	E18	Sample 114	30.22		0
True	E19	Sample 115	29.47		0
True	E20	Sample 116	29.75		0
True	E21	Sample 117	30.77		0
True	E22	Sample 118	28.16		0
True	E23	Sample 119	29.08		0
True	E24	Sample 120	29.59		0
True	F1	Sample 121	22.48		0
True	F2	Sample 122	22.34		0
True	F3	Sample 123	22.50		0
True	F4	Sample 124	22.17		0
True	F5	Sample 125	21.43		0
True	F6	Sample 126	22.47		0
True	F7	Sample 127	22.06		0
True	F8	Sample 128	22.26		0
True	F9	Sample 129	22.14		0
True	F10	Sample 130	22.00		0
True	F11	Sample 131	22.08		0
True	F12	Sample 132	22.96		0
True	F13	Sample 133	29.68		0
True	F14	Sample 134	31.57		0
True	F15	Sample 135	29.26		0
True	F16	Sample 136	28.61		0
True	F17	Sample 137	29.13		0
True	F18	Sample 138	29.79		0
True	F19	Sample 139	29.65		0
True	F20	Sample 140	29.64		0
True	F21	Sample 141	31.31		0
True	F22	Sample 142	28.18		0
True	F23	Sample 143	29.22		0
True	F24	Sample 144	30.70		0
True	G1	Sample 145	22.57		0
True	G2	Sample 146	22.26		0
True	G3	Sample 147	22.53		0
True	G4	Sample 148	22.08		0
True	G5	Sample 149	21.18		0
True	G6	Sample 150	22.06		0
True	G7	Sample 151	21.98		0
True	G8	Sample 152	22.02		0
True	G9	Sample 153	22.09		0
True	G10	Sample 154	21.80		0
True	G11	Sample 155	21.79		0
True	G12	Sample 156	22.83		0
True	G13	Sample 157	29.52		0
True	G14	Sample 158	30.46		0
True	G15	Sample 159	28.83		0
True	G16	Sample 160	29.62		0
True	G17	Sample 161	29.65		0
True	G18	Sample 162	30.46		0
True	G19	Sample 163	29.31		0
True	G20	Sample 164	29.07		0
True	G21	Sample 165	30.64		0
True	G22	Sample 166	28.94		0
True	G23	Sample 167	30.44		0
True	G24	Sample 168	30.32		0
True	H1	Sample 169	22.35		0
True	H2	Sample 170	22.18		0
True	H3	Sample 171	22.44		0
True	H4	Sample 172	22.17		0
True	H5	Sample 173	21.15		0
True	H6	Sample 174	22.09		0
True	H7	Sample 175	21.76		0
True	H8	Sample 176	22.09		0
True	H9	Sample 177	22.14		0
True	H10	Sample 178	21.79		0
True	H11	Sample 179	21.95		0
True	H12	Sample 180	22.85		0
True	H13	Sample 181	29.50		0
True	H14	Sample 182	30.23		0
True	H15	Sample 183	29.05		0
True	H16	Sample 184	29.28		0
True	H17	Sample 185	30.37		0
True	H18	Sample 186	29.48		0
True	H19	Sample 187	29.44		0
True	H20	Sample 188	28.82		0
True	H21	Sample 189	30.61		0
True	H22	Sample 190	29.51		0
True	H23	Sample 191	29.72		0
True	H24	Sample 192	30.26		0
True	I1	Sample 193	22.58		0
True	I2	Sample 194	22.59		0
True	I3	Sample 195	22.43		0
True	I4	Sample 196	22.48		0
True	I5	Sample 197	21.70		0
True	I6	Sample 198	22.60		0
True	I7	Sample 199	22.13		0
True	I8	Sample 200	22.48		0
True	I9	Sample 201	22.51		0
True	I10	Sample 202	22.16		0
True	I11	Sample 203	22.45		0
True	I12	Sample 204	23.55		0
True	I13	Sample 205	30.73		0
True	I14	Sample 206	30.57		0
True	I15	Sample 207	30.32		0
True	I16	Sample 208	29.85		0
True	I17	Sample 209	30.02		0
True	I18	Sample 210	30.43		0
True	I19	Sample 211	30.45		0
True	I20	Sample 212	30.03		0
True	I21	Sample 213	31.79		0
True	I22	Sample 214	29.83		0
True	I23	Sample 215	31.74		0
True	I24	Sample 216	33.86		0
True	J1	Sample 217	22.75		0
True	J2	Sample 218	22.52		0
True	J3	Sample 219	22.51		0
True	J4	Sample 220	22.46		0
True	J5	Sample 221	21.79		0
True	J6	Sample 222	22.51		0
True	J7	Sample 223	22.33		0
True	J8	Sample 224	22.71		0
True	J9	Sample 225	22.61		0
True	J10	Sample 226	22.00		0
True	J11	Sample 227	22.46		0
True	J12	Sample 228	23.58		0
True	J13	Sample 229	30.03		0
True	J14	Sample 230	31.24		0
True	J15	Sample 231	30.19		0
True	J16	Sample 232	29.81		0
True	J17	Sample 233	30.87		0
True	J18	Sample 234	31.16		0
True	J19	Sample 235	30.33		0
True	J20	Sample 236	30.50		0
True	J21	Sample 237	31.06		0
True	J22	Sample 238	29.61		0
True	J23	Sample 239	31.15		0
True	J24	Sample 240	31.50		0
True	K1	Sample 241	27.57		0
True	K2	Sample 242	27.70		0
True	K3	Sample 243	27.80		0
True	K4	Sample 244	28.50		0
True	K5	Sample 245	29.01		0
True	K6	Sample 246	27.96		0
True	K7	Sample 247	27.05		0
True	K8	Sample 248	28.75		0
True	K9	Sample 249	28.23		0
True	K10	Sample 250	27.92		0
True	K11	Sample 251	28.98		0
True	K12	Sample 252	29.46		0
True	K13	Sample 253	26.03		0
True	K14	Sample 254	26.06		0
True	K15	Sample 255	26.67		0
True	K16	Sample 256	28.78		0
True	K17	Sample 257	29.48		0
True	K18	Sample 258	26.75		0
True	K19	Sample 259	24.84		0
True	K20	Sample 260	27.60		0
True	K21	Sample 261	26.08		0
True	K22	Sample 262	28.02		0
True	K23	Sample 263	28.86		0
True	K24	Sample 264	29.65		0
True	L1	Sample 265	27.49		0
True	L2	Sample 266	27.73		0
True	L3	Sample 267	28.01		0
True	L4	Sample 268	29.02		0
True	L5	Sample 269	29.23		0
True	L6	Sample 270	28.49		0
True	L7	Sample 271	27.08		0
True	L8	Sample 272	28.55		0
True	L9	Sample 273	28.16		0
True	L10	Sample 274	28.11		0
True	L11	Sample 275	29.18		0
True	L12	Sample 276	29.31		0
True	L13	Sample 277	26.23		0
True	L14	Sample 278	26.20		0
True	L15	Sample 279	26.50		0
True	L16	Sample 280	28.59		0
True	L17	Sample 281	29.71		0
True	L18	Sample 282	26.57		0
True	L19	Sample 283	25.00		0
True	L20	Sample 284	27.61		0
True	L21	Sample 285	25.88		0
True	L22	Sample 286	28.16		0
True	L23	Sample 287	28.66		0
True	L24	Sample 288	29.20		0
True	M1	Sample 289	26.79		0
True	M2	Sample 290	26.63		0
True	M3	Sample 291	27.34		0
True	M4	Sample 292	27.53		0
True	M5	Sample 293	28.09		0
True	M6	Sample 294	27.46		0
True	M7	Sample 295	26.22		0
True	M8	Sample 296	27.87		0
True	M9	Sample 297	26.84		0
True	M10	Sample 298	26.81		0
True	M11	Sample 299	28.03		0
True	M12	Sample 300	28.17		0
True	M13	Sample 301	27.16		0
True	M14	Sample 302	26.99		0
True	M15	Sample 303	26.91		0
True	M16	Sample 304	28.70		0
True	M17	Sample 305	28.82		0
True	M18	Sample 306	27.71		0
True	M19	Sample 307	26.09		0
True	M20	Sample 308	28.09		0
True	M21	Sample 309	26.65		0
True	M22	Sample 310	27.69		0
True	M23	Sample 311	28.53		0
True	M24	Sample 312	29.34		0
True	N1	Sample 313	26.61		0
True	N2	Sample 314	26.74		0
True	N3	Sample 315	26.78		0
True	N4	Sample 316	27.53		0
True	N5	Sample 317	27.91		0
True	N6	Sample 318	27.73		0
True	N7	Sample 319	26.08		0
True	N8	Sample 320	28.21		0
True	N9	Sample 321	26.63		0
True	N10	Sample 322	26.90		0
True	N11	Sample 323	28.01		0
True	N12	Sample 324	28.08		0
True	N13	Sample 325	26.72		0
True	N14	Sample 326	27.10		0
True	N15	Sample 327	26.81		0
True	N16	Sample 328	28.71		0
True	N17	Sample 329	28.64		0
True	N18	Sample 330	28.03		0
True	N19	Sample 331	26.58		0
True	N20	Sample 332	28.05		0
True	N21	Sample 333	26.60		0
True	N22	Sample 334	27.18		0
True	N23	Sample 335	28.67		0
True	N24	Sample 336	29.05		0
True	O1	Sample 337	26.01		0
True	O2	Sample 338	25.92		0
True	O3	Sample 339	26.26		0
True	O4	Sample 340	27.79		0
True	O5	Sample 341	28.48		0
True	O6	Sample 342	26.53		0
True	O7	Sample 343	25.53		0
True	O8	Sample 344	27.81		0
True	O9	Sample 345	26.44		0
True	O10	Sample 346	27.00		0
True	O11	Sample 347	28.29		0
True	O12	Sample 348	29.30		0
True	O13	Sample 349			0
True	O14	Sample 350			0
True	O15	Sample 351			0
True	O16	Sample 352			0
True	O17	Sample 353			0
True	O18	Sample 354			0
True	O19	Sample 355			0
True	O20	Sample 356			0
True	O21	Sample 357			0
True	O22	Sample 358			0
True	O23	Sample 359			0
True	O24	Sample 360			0
True	P1	Sample 361	26.10		0
True	P2	Sample 362	26.14		0
True	P3	Sample 363	26.49		0
True	P4	Sample 364	27.99		0
True	P5	Sample 365	28.16		0
True	P6	Sample 366	26.54		0
True	P7	Sample 367	25.60		0
True	P8	Sample 368	27.72		0
True	P9	Sample 369	26.43		0
True	P10	Sample 370	26.96		0
True	P11	Sample 371	27.98		0
True	P12	Sample 372	29.55		0
True	P13	Sample 373			0
True	P14	Sample 374			0
True	P15	Sample 375			0
True	P16	Sample 376			0
True	P17	Sample 377			0
True	P18	Sample 378			0
True	P19	Sample 379			0
True	P20	Sample 380			0
True	P21	Sample 381			0
True	P22	Sample 382			0
True	P23	Sample 383			0
True	P24	Sample 384			0

## Sheet: Apoa2 HNF4a
STANDARD CURVE							STANDARD CURVE
Primer set:	GOI		Efficiency	#VALUE!	1		Primer set:	REF		Efficiency	#VALUE!
Dilution factor	10		Slope	#VALUE!			Dilution factor	10		Slope	#VALUE!
			R	#DIV/0!						R	#DIV/0!
Conc	Log(conc)	ct	ct	ct	mean	sd	Conc	Log(conc)	ct	ct	ct	mean	sd
1	0				#DIV/0!	#DIV/0!	1	0				#DIV/0!	#DIV/0!
0.1	-1				#DIV/0!	#DIV/0!	0.1	-1				#DIV/0!	#DIV/0!
0.01	-2				#DIV/0!	#DIV/0!	0.01	-2				#DIV/0!	#DIV/0!
0.001	-3				#DIV/0!	#DIV/0!	0.001	-3				#DIV/0!	#DIV/0!
0.0001	-4						0.0001	-4				#DIV/0!	#DIV/0!
1e-05	-5						1e-05	-5				#DIV/0!	#DIV/0!
Input							IP							MEAN			SD
Sample no,	Sample NAME	ct1	ct2	ct3	Mean Ct	SD	Sample no,	Sample NAME	ct1	ct2	ct3	Mean Ct	SD	dCT	dCT-dCT(cb)	N	SDs	N-SDs	N+SDs	SD+	SD-
1	Input 1	22.72	22.73		22.725	0.00707107	1	IgG 1	29.89	29.48		29.685	0.289914	6.96	0	1	0.29	0.817902	1.22264	0.22264	0.182098
2	Input 1	22.72	22.73		22.725	0.00707107	2	HNF4a 1	27.57	27.49		27.53	0.0565685	4.805	-2.155	4.45369	0.0570088	4.28113	4.6332	0.179513	0.172558
3	Input 2	21.93	22.12		22.025	0.13435	3	IgG 2	30.97	30.2		30.585	0.544472	8.56	1.6	0.329877	0.560803	0.223632	0.486598	0.156721	0.106245
4	Input 2	21.93	22.12		22.025	0.13435	4	HNF4a 2	27.7	27.73		27.715	0.0212132	5.69	-1.27	2.41162	0.136015	2.19464	2.65004	0.238425	0.216974
5	Input 3	22.17	22.1		22.135	0.0494975	5	IgG 3	29.26	29.11		29.185	0.106066	7.05	0.09	0.939523	0.117047	0.866309	1.01892	0.0794016	0.0732141
6	Input 3	22.17	22.1		22.135	0.0494975	6	HNF4a 3	27.8	28.01		27.905	0.148492	5.77	-1.19	2.28153	0.156525	2.04695	2.54299	0.261461	0.234578
7	Input 4	21.76	21.8		21.78	0.0282843	7	IgG 4	29.75	29.76		29.755	0.00707107	7.975	1.015	0.494828	0.0291548	0.484929	0.50493	0.0101015	0.00989939
8	Input 4	21.76	21.8		21.78	0.0282843	8	HNF4a 4	28.5	29.02		28.76	0.367696	6.98	0.02	0.986233	0.368782	0.763774	1.27348	0.287252	0.222458
9	Input 5	21.19	21.46		21.325	0.190919	9	IgG 5	29.9	30.07		29.985	0.120208	8.66	1.7	0.307786	0.22561	0.263229	0.359886	0.0520995	0.0445572
10	Input 5	21.19	21.46		21.325	0.190919	10	HNF4a 5	29.01	29.23		29.12	0.155563	7.795	0.835	0.560583	0.246272	0.472612	0.664929	0.104346	0.0879712
11	Input 6	22.01	22.26		22.135	0.176777	11	IgG 6	30.58	30.15		30.365	0.304056	8.23	1.27	0.41466	0.35171	0.32495	0.529136	0.114476	0.0897097
12	Input 6	22.01	22.26		22.135	0.176777	12	HNF4a 6	27.96	28.49		28.225	0.374767	6.09	-0.87	1.82766	0.414367	1.37138	2.43575	0.608089	0.456279
13	Input 7	21.57	21.6		21.585	0.0212132	13	IgG 7	29.59	29.23		29.41	0.254558	7.825	0.865	0.549046	0.255441	0.459953	0.655397	0.106351	0.0890931
14	Input 7	21.57	21.6		21.585	0.0212132	14	HNF4a 7	27.05	27.08		27.065	0.0212132	5.48	-1.48	2.78949	0.03	2.73208	2.8481	0.0586131	0.0574068
15	Input 8	21.92	21.93		21.925	0.00707107	15	IgG 8	28.9	28.98		28.94	0.0565685	7.015	0.055	0.962594	0.0570088	0.925299	1.00139	0.0387989	0.0372956
16	Input 8	21.92	21.93		21.925	0.00707107	16	HNF4a 8	28.75	28.55		28.65	0.141421	6.725	-0.235	1.17691	0.141598	1.06688	1.29828	0.12137	0.110024
17	Input 9	21.88	21.81		21.845	0.0494975	17	IgG 9	32.85	31.28		32.065	1.11016	10.22	3.26	0.104386	1.11126	0.0483192	0.22551	0.121124	0.0560668
18	Input 9	21.88	21.81		21.845	0.0494975	18	HNF4a 9	28.23	28.16		28.195	0.0494975	6.35	-0.61	1.52626	0.07	1.45397	1.60214	0.0758805	0.0722867
19	Input 10	21.63	21.65		21.64	0.0141421	19	IgG 10	28.96	28.7		28.83	0.183848	7.19	0.23	0.852635	0.184391	0.750336	0.968881	0.116246	0.102299
20	Input 10	21.63	21.65		21.64	0.0141421	20	HNF4a 10	27.92	28.11		28.015	0.13435	6.375	-0.585	1.50004	0.135093	1.36595	1.64729	0.147249	0.134086
21	Input 11	21.92	21.95		21.935	0.0212132	21	IgG 11	30.93	30.86		30.895	0.0494975	8.96	2	0.25	0.0538516	0.24084	0.259508	0.00950813	0.00915976
22	Input 11	21.92	21.95		21.935	0.0212132	22	HNF4a 11	28.98	29.18		29.08	0.141421	7.145	0.185	0.879649	0.143003	0.796638	0.97131	0.0916608	0.0830109
23	Input 12	22.76	22.86		22.81	0.0707107	23	IgG 12	31.33	30.27		30.8	0.749533	7.99	1.03	0.48971	0.752861	0.290606	0.825226	0.335516	0.199104
24	Input 12	22.76	22.86		22.81	0.0707107	24	HNF4a 12	29.46	29.31		29.385	0.106066	6.575	-0.385	1.30586	0.127475	1.19543	1.4265	0.120636	0.110434
							IgG 1	1	0.22264	0.182098
							HNF4a 1	4.45369	0.179513	0.172558
	Mean IgG	0.55792					IgG 2	0.329877	0.156721	0.106245
							HNF4a 2	2.41162	0.238425	0.216974
							IgG 3	0.939523	0.0794016	0.0732141
							HNF4a 3	2.28153	0.261461	0.234578
							IgG 4	0.494828	0.0101015	0.00989939
							HNF4a 4	0.986233	0.287252	0.222458
							IgG 5	0.307786	0.0520995	0.0445572
							HNF4a 5	0.560583	0.104346	0.0879712
							IgG 6	0.41466	0.114476	0.0897097
							HNF4a 6	1.82766	0.608089	0.456279
							IgG 7	0.549046	0.106351	0.0890931
							HNF4a 7	2.78949	0.0586131	0.0574068
							IgG 8	0.962594	0.0387989	0.0372956
							HNF4a 8	1.17691	0.12137	0.110024
Fold change	HNF4a/IgG						IgG 9	0.104386	0.121124	0.0560668
NCT Sham1	4.45369	6.97485	0.638535				HNF4a 9	1.52626	0.0758805	0.0722867
NCT Sham2	7.31065		1.04814				IgG 10	0.852635	0.116246	0.102299
NCT Sham3	2.42839		0.348164				HNF4a 10	1.50004	0.147249	0.134086
NCT CLP1	1.99308		0.285752				IgG 11	0.25	0.00950813	0.00915976
NCT CLP2	1.82134		0.26113				HNF4a 11	0.879649	0.0916608	0.0830109
NCT CLP3	4.40762		0.631931				IgG 12	0.48971	0.335516	0.199104
DMSO Sham1	5.0806		0.728418				HNF4a 12	1.30586	0.120636	0.110434
	1.22264
DMSO Sham2	14.6213		2.09629
DMSO CLP1	1.7593		0.252235
DMSO CLP2	3.5186		0.504469
DMSO CLP3	2.6666		0.382316

## Sheet: Hes6 HNF4a
STANDARD CURVE							STANDARD CURVE
Primer set:	GOI		Efficiency	#VALUE!	1		Primer set:	REF		Efficiency	#VALUE!
Dilution factor	10		Slope	#VALUE!			Dilution factor	10		Slope	#VALUE!
			R	#DIV/0!						R	#DIV/0!
Conc	Log(conc)	ct	ct	ct	mean	sd	Conc	Log(conc)	ct	ct	ct	mean	sd
1	0				#DIV/0!	#DIV/0!	1	0				#DIV/0!	#DIV/0!
0.1	-1				#DIV/0!	#DIV/0!	0.1	-1				#DIV/0!	#DIV/0!
0.01	-2				#DIV/0!	#DIV/0!	0.01	-2				#DIV/0!	#DIV/0!
0.001	-3				#DIV/0!	#DIV/0!	0.001	-3				#DIV/0!	#DIV/0!
0.0001	-4						0.0001	-4				#DIV/0!	#DIV/0!
1e-05	-5						1e-05	-5				#DIV/0!	#DIV/0!
Input							IP							MEAN			SD
Sample no,	Sample NAME	ct1	ct2	ct3	Mean Ct	SD	Sample no,	Sample NAME	ct1	ct2	ct3	Mean Ct	SD	dCT	dCT-dCT(cb)	N	SDs	N-SDs	N+SDs	SD+	SD-
1	Input 1	22.28	22.48		22.38	0.141421	1	IgG 1	29.6	29.68		29.64	0.0565685	7.26	0	1	0.152315	0.899805	1.11135	0.111352	0.100195
2	Input 1	22.28	22.48		22.38	0.141421	2	HNF4a 1	26.79	26.61		26.7	0.127279	4.32	-2.94	7.67411	0.190263	6.72595	8.75595	1.08183	0.948168
3	Input 2	22.33	22.34		22.335	0.00707107	3	IgG 2	31.01	31.57		31.29	0.39598	8.955	1.695	0.308855	0.396043	0.234711	0.40642	0.0975652	0.0741437
4	Input 2	22.33	22.34		22.335	0.00707107	4	HNF4a 2	26.63	26.74		26.685	0.0777817	4.35	-2.91	7.51618	0.0781025	7.1201	7.9343	0.418116	0.396082
5	Input 3	22.21	22.5		22.355	0.205061	5	IgG 3	29.04	29.26		29.15	0.155563	6.795	-0.465	1.38032	0.257391	1.15477	1.64991	0.269597	0.225544
6	Input 3	22.21	22.5		22.355	0.205061	6	HNF4a 3	27.34	26.78		27.06	0.39598	4.705	-2.555	5.87667	0.445926	4.31414	8.00514	2.12846	1.56253
7	Input 4	22.07	22.17		22.12	0.0707107	7	IgG 4	28.98	28.61		28.795	0.26163	6.675	-0.585	1.50004	0.271017	1.24314	1.81003	0.309995	0.256904
8	Input 4	22.07	22.17		22.12	0.0707107	8	HNF4a 4	27.53	27.53		27.53	0	5.41	-1.85	3.605	0.0707107	3.43257	3.7861	0.181093	0.172431
9	Input 5	21.35	21.43		21.39	0.0565685	9	IgG 5	28.54	29.13		28.835	0.417193	7.445	0.185	0.879649	0.421011	0.657011	1.17773	0.298082	0.222638
10	Input 5	21.35	21.43		21.39	0.0565685	10	HNF4a 5	28.09	27.91		28	0.127279	6.61	-0.65	1.56917	0.139284	1.42476	1.72822	0.159048	0.144411
11	Input 6	22.03	22.47		22.25	0.311127	11	IgG 6	30.22	29.79		30.005	0.304056	7.755	0.495	0.709562	0.435029	0.524848	0.959283	0.249722	0.184714
12	Input 6	22.03	22.47		22.25	0.311127	12	HNF4a 6	27.46	27.73		27.595	0.190919	5.345	-1.915	3.77114	0.365034	2.9281	4.85689	1.08576	0.843036
13	Input 7	21.78	22.06		21.92	0.19799	13	IgG 7	29.47	29.65		29.56	0.127279	7.64	0.38	0.768438	0.235372	0.652762	0.904613	0.136175	0.115676
14	Input 7	21.78	22.06		21.92	0.19799	14	HNF4a 7	26.22	26.08		26.15	0.0989949	4.23	-3.03	8.1681	0.221359	7.00624	9.52263	1.35453	1.16186
15	Input 8	22.15	22.26		22.205	0.0777817	15	IgG 8	29.75	29.64		29.695	0.0777817	7.49	0.23	0.852635	0.11	0.790041	0.920188	0.0675528	0.0625936
16	Input 8	22.15	22.26		22.205	0.0777817	16	HNF4a 8	27.87	28.21		28.04	0.240416	5.835	-1.425	2.68515	0.252686	2.25373	3.19914	0.513998	0.431415
17	Input 9	22.15	22.14		22.145	0.00707107	17	IgG 9	30.77	31.31		31.04	0.381838	8.895	1.635	0.32197	0.381903	0.247088	0.419547	0.0975762	0.0748824
18	Input 9	22.15	22.14		22.145	0.00707107	18	HNF4a 9	26.84	26.63		26.735	0.148492	4.59	-2.67	6.36429	0.148661	5.74115	7.05507	0.69078	0.623144
19	Input 10	21.96	22		21.98	0.0282843	19	IgG 10	28.16	28.18		28.17	0.0141421	6.19	-1.07	2.09943	0.0316228	2.05392	2.14596	0.046526	0.0455173
20	Input 10	21.96	22		21.98	0.0282843	20	HNF4a 10	26.81	26.9		26.855	0.0636396	4.875	-2.385	5.22344	0.0696419	4.97728	5.48177	0.258331	0.246157
21	Input 11	22.17	22.08		22.125	0.0636396	21	IgG 11	29.08	29.22		29.15	0.0989949	7.025	-0.235	1.17691	0.117686	1.08471	1.27694	0.100029	0.0921933
22	Input 11	22.17	22.08		22.125	0.0636396	22	HNF4a 11	28.03	28.01		28.02	0.0141421	5.895	-1.365	2.57576	0.065192	2.46196	2.69483	0.119063	0.113802
23	Input 12	23.17	22.96		23.065	0.148492	23	IgG 12	29.59	30.7		30.145	0.784889	7.08	-0.18	1.13288	0.798812	0.651207	1.97084	0.837957	0.481677
24	Input 12	23.17	22.96		23.065	0.148492	24	HNF4a 12	28.17	28.08		28.125	0.0636396	5.06	-2.2	4.59479	0.161555	4.10803	5.13924	0.544446	0.486768
							IgG 1	1	0.111352	0.100195
							HNF4a 1	7.67411	1.08183	0.948168
							IgG 2	0.308855	0.0975652	0.0741437
							HNF4a 2	7.51618	0.418116	0.396082
							IgG 3	1.38032	0.269597	0.225544
							HNF4a 3	5.87667	2.12846	1.56253
							IgG 4	1.50004	0.309995	0.256904
							HNF4a 4	3.605	0.181093	0.172431
							IgG 5	0.879649	0.298082	0.222638
							HNF4a 5	1.56917	0.159048	0.144411
							IgG 6	0.709562	0.249722	0.184714
							HNF4a 6	3.77114	1.08576	0.843036
							IgG 7	0.768438	0.136175	0.115676
							HNF4a 7	8.1681	1.35453	1.16186
							IgG 8	0.852635	0.0675528	0.0625936
							HNF4a 8	2.68515	0.513998	0.431415
							IgG 9	0.32197	0.0975762	0.0748824
Fold change	HNF4a/IgG						HNF4a 9	6.36429	0.69078	0.623144
NCT Sham1	7.67411	11.1818	0.686304				IgG 10	2.09943	0.046526	0.0455173
NCT Sham2	24.3357		2.17636				HNF4a 10	5.22344	0.258331	0.246157
NCT Sham3	4.25748		0.380751				IgG 11	1.17691	0.100029	0.0921933
NCT CLP1	2.40327		0.214927				HNF4a 11	2.57576	0.119063	0.113802
NCT CLP2	1.78386		0.159532				IgG 12	1.13288	0.837957	0.481677
NCT CLP3	5.31474		0.475303				HNF4a 12	4.59479	0.544446	0.486768
DMSO Sham1	10.6295		0.950606
	3.14923
DMSO Sham2	19.7667		1.76776
DMSO CLP1	2.48802		0.222506
DMSO CLP2	2.18859		0.195728
DMSO CLP3	4.05584		0.362718

## Sheet: Ppara HNF4a
STANDARD CURVE							STANDARD CURVE
Primer set:	GOI		Efficiency	#VALUE!	1		Primer set:	REF		Efficiency	#VALUE!
Dilution factor	10		Slope	#VALUE!			Dilution factor	10		Slope	#VALUE!
			R	#DIV/0!						R	#DIV/0!
Conc	Log(conc)	ct	ct	ct	mean	sd	Conc	Log(conc)	ct	ct	ct	mean	sd
1	0				#DIV/0!	#DIV/0!	1	0				#DIV/0!	#DIV/0!
0.1	-1				#DIV/0!	#DIV/0!	0.1	-1				#DIV/0!	#DIV/0!
0.01	-2				#DIV/0!	#DIV/0!	0.01	-2				#DIV/0!	#DIV/0!
0.001	-3				#DIV/0!	#DIV/0!	0.001	-3				#DIV/0!	#DIV/0!
0.0001	-4						0.0001	-4				#DIV/0!	#DIV/0!
1e-05	-5						1e-05	-5				#DIV/0!	#DIV/0!
Input							IP							MEAN			SD
Sample no,	Sample NAME	ct1	ct2	ct3	Mean Ct	SD	Sample no,	Sample NAME	ct1	ct2	ct3	Mean Ct	SD	dCT	dCT-dCT(cb)	N	SDs	N-SDs	N+SDs	SD+	SD-
1	Input 1	22.57	22.35		22.46	0.155563	1	IgG 1	29.52	29.5		29.51	0.0141421	7.05	0	1	0.156205	0.897383	1.11435	0.114352	0.102617
2	Input 1	22.57	22.35		22.46	0.155563	2	HNF4a 1	27.16	26.72		26.94	0.311127	4.48	-2.57	5.93809	0.347851	4.66588	7.55719	1.6191	1.27221
3	Input 2	22.26	22.18		22.22	0.0565685	3	IgG 2	30.46	30.23		30.345	0.162635	8.125	1.075	0.474671	0.172192	0.421267	0.534845	0.0601736	0.0534036
4	Input 2	22.26	22.18		22.22	0.0565685	4	HNF4a 2	26.99	27.1		27.045	0.0777817	4.825	-2.225	4.67511	0.0961769	4.37361	4.9974	0.322288	0.301504
5	Input 3	22.53	22.44		22.485	0.0636396	5	IgG 3	28.83	29.05		28.94	0.155563	6.455	-0.595	1.51047	0.168077	1.34436	1.69711	0.186634	0.16611
6	Input 3	22.53	22.44		22.485	0.0636396	6	HNF4a 3	26.91	26.81		26.86	0.0707107	4.375	-2.675	6.38639	0.0951315	5.97885	6.8217	0.435314	0.407535
7	Input 4	22.08	22.17		22.125	0.0636396	7	IgG 4	29.62	29.28		29.45	0.240416	7.325	0.275	0.82645	0.248697	0.695587	0.981933	0.155483	0.130863
8	Input 4	22.08	22.17		22.125	0.0636396	8	HNF4a 4	28.7	28.71		28.705	0.00707107	6.58	-0.47	1.38511	0.0640312	1.32498	1.44797	0.0628601	0.0601311
9	Input 5	21.18	21.15		21.165	0.0212132	9	IgG 5	29.65	30.37		30.01	0.509117	8.845	1.795	0.288172	0.509559	0.202422	0.410245	0.122074	0.0857491
10	Input 5	21.18	21.15		21.165	0.0212132	10	HNF4a 5	28.82	28.64		28.73	0.127279	7.565	0.515	0.699793	0.129035	0.639921	0.765267	0.065474	0.0598722
11	Input 6	22.06	22.09		22.075	0.0212132	11	IgG 6	30.46	29.48		29.97	0.692965	7.895	0.845	0.556711	0.693289	0.344293	0.900182	0.343472	0.212417
12	Input 6	22.06	22.09		22.075	0.0212132	12	HNF4a 6	27.71	28.03		27.87	0.226274	5.795	-1.255	2.38667	0.227266	2.03882	2.79387	0.407201	0.347853
13	Input 7	21.98	21.76		21.87	0.155563	13	IgG 7	29.31	29.44		29.375	0.0919239	7.505	0.455	0.72951	0.180693	0.643632	0.826847	0.0973373	0.0858786
14	Input 7	21.98	21.76		21.87	0.155563	14	HNF4a 7	26.09	26.58		26.335	0.346482	4.465	-2.585	6.00016	0.379803	4.61138	7.80719	1.80703	1.38878
15	Input 8	22.02	22.09		22.055	0.0494975	15	IgG 8	29.07	28.82		28.945	0.176777	6.89	-0.16	1.11729	0.183576	0.983791	1.2689	0.15161	0.133496
16	Input 8	22.02	22.09		22.055	0.0494975	16	HNF4a 8	28.09	28.05		28.07	0.0282843	6.015	-1.035	2.04911	0.0570088	1.96972	2.13171	0.0825928	0.0793927
17	Input 9	22.09	22.14		22.115	0.0353553	17	IgG 9	30.64	30.61		30.625	0.0212132	8.51	1.46	0.363493	0.0412311	0.353252	0.374031	0.0105382	0.0102413
18	Input 9	22.09	22.14		22.115	0.0353553	18	HNF4a 9	26.65	26.6		26.625	0.0353553	4.51	-2.54	5.81589	0.05	5.61778	6.02099	0.205097	0.198111
19	Input 10	21.8	21.79		21.795	0.00707107	19	IgG 10	28.94	29.51		29.225	0.403051	7.43	0.38	0.768438	0.403113	0.581112	1.01615	0.247712	0.187326
20	Input 10	21.8	21.79		21.795	0.00707107	20	HNF4a 10	27.69	27.18		27.435	0.360624	5.64	-1.41	2.65737	0.360694	2.06953	3.41218	0.754808	0.587837
21	Input 11	21.79	21.95		21.87	0.113137	21	IgG 11	30.44	29.72		30.08	0.509117	8.21	1.16	0.447513	0.521536	0.311751	0.642397	0.194884	0.135762
22	Input 11	21.79	21.95		21.87	0.113137	22	HNF4a 11	28.53	28.67		28.6	0.0989949	6.73	-0.32	1.24833	0.150333	1.1248	1.38543	0.137099	0.123532
23	Input 12	22.83	22.85		22.84	0.0141421	23	IgG 12	30.32	30.26		30.29	0.0424264	7.45	0.4	0.757858	0.0447214	0.734726	0.781719	0.0238604	0.0231321
24	Input 12	22.83	22.85		22.84	0.0141421	24	HNF4a 12	29.34	29.05		29.195	0.205061	6.355	-0.695	1.61888	0.205548	1.40391	1.86677	0.247891	0.214973
							IgG 1	1	0.114352	0.102617
							HNF4a 1	5.93809	1.6191	1.27221
							IgG 2	0.474671	0.0601736	0.0534036
							HNF4a 2	4.67511	0.322288	0.301504
							IgG 3	1.51047	0.186634	0.16611
							HNF4a 3	6.38639	0.435314	0.407535
							IgG 4	0.82645	0.155483	0.130863
							HNF4a 4	1.38511	0.0628601	0.0601311
							IgG 5	0.288172	0.122074	0.0857491
							HNF4a 5	0.699793	0.065474	0.0598722
							IgG 6	0.556711	0.343472	0.212417
							HNF4a 6	2.38667	0.407201	0.347853
							IgG 7	0.72951	0.0973373	0.0858786
							HNF4a 7	6.00016	1.80703	1.38878
							IgG 8	1.11729	0.15161	0.133496
							HNF4a 8	2.04911	0.0825928	0.0793927
							IgG 9	0.363493	0.0105382	0.0102413
Fold change	HNF4a/IgG						HNF4a 9	5.81589	0.205097	0.198111
NCT Sham1	5.93809		0.683616				IgG 10	0.768438	0.247712	0.187326
NCT Sham2	9.84916		1.13387				HNF4a 10	2.65737	0.754808	0.587837
NCT Sham3	4.22807		0.486751				IgG 11	0.447513	0.194884	0.135762
NCT CLP1	1.67597		0.192944				HNF4a 11	1.24833	0.137099	0.123532
NCT CLP2	2.42839		0.279565				IgG 12	0.757858	0.0238604	0.0231321
NCT CLP3	4.28709		0.493546				HNF4a 12	1.61888	0.247891	0.214973
DMSO Sham1	8.22491	8.68631	0.946882
	1.83401
DMSO Sham2	16		1.84198
DMSO CLP1	3.45815		0.398115
DMSO CLP2	2.78949		0.321136
DMSO CLP3	2.13613		0.245919

## Sheet: Ugt2b1 HNF4a
STANDARD CURVE							STANDARD CURVE
Primer set:	GOI		Efficiency	#VALUE!	1		Primer set:	REF		Efficiency	#VALUE!
Dilution factor	10		Slope	#VALUE!			Dilution factor	10		Slope	#VALUE!
			R	#DIV/0!						R	#DIV/0!
Conc	Log(conc)	ct	ct	ct	mean	sd	Conc	Log(conc)	ct	ct	ct	mean	sd
1	0				#DIV/0!	#DIV/0!	1	0				#DIV/0!	#DIV/0!
0.1	-1				#DIV/0!	#DIV/0!	0.1	-1				#DIV/0!	#DIV/0!
0.01	-2				#DIV/0!	#DIV/0!	0.01	-2				#DIV/0!	#DIV/0!
0.001	-3				#DIV/0!	#DIV/0!	0.001	-3				#DIV/0!	#DIV/0!
0.0001	-4						0.0001	-4				#DIV/0!	#DIV/0!
1e-05	-5						1e-05	-5				#DIV/0!	#DIV/0!
Input							IP							MEAN			SD
Sample no,	Sample NAME	ct1	ct2	ct3	Mean Ct	SD	Sample no,	Sample NAME	ct1	ct2	ct3	Mean Ct	SD	dCT	dCT-dCT(cb)	N	SDs	N-SDs	N+SDs	SD+	SD-
1	Input 1	22.58	22.75		22.665	0.120208	1	IgG 1	30.73	30.03		30.38	0.494975	7.715	0	1	0.509362	0.702533	1.42342	0.423421	0.297467
2	Input 1	22.58	22.75		22.665	0.120208	2	HNF4a 1	26.01	26.1		26.055	0.0636396	3.39	-4.325	20.0426	0.136015	18.2394	22.0242	1.98152	1.80324
3	Input 2	22.59	22.52		22.555	0.0494975	3	IgG 2	30.57	31.24		30.905	0.473762	8.35	0.635	0.643941	0.47634	0.462864	0.895857	0.251916	0.181077
4	Input 2	22.59	22.52		22.555	0.0494975	4	HNF4a 2	25.92	26.14		26.03	0.155563	3.475	-4.24	18.8959	0.163248	16.8743	21.1597	2.26383	2.02163
5	Input 3	22.43	22.51		22.47	0.0565685	5	IgG 3	30.32	30.19		30.255	0.0919239	7.785	0.07	0.952638	0.107935	0.883967	1.02664	0.0740054	0.0686707
6	Input 3	22.43	22.51		22.47	0.0565685	6	HNF4a 3	26.26	26.49		26.375	0.162635	3.905	-3.81	14.0257	0.172192	12.4477	15.8037	1.77802	1.57798
7	Input 4	22.48	22.46		22.47	0.0141421	7	IgG 4	29.85	29.81		29.83	0.0282843	7.36	-0.355	1.27899	0.0316228	1.25126	1.30733	0.0283439	0.0277294
8	Input 4	22.48	22.46		22.47	0.0141421	8	HNF4a 4	27.79	27.99		27.89	0.141421	5.42	-2.295	4.90754	0.142127	4.44713	5.41562	0.508081	0.460414
9	Input 5	21.7	21.79		21.745	0.0636396	9	IgG 5	30.02	30.87		30.445	0.601041	8.7	0.985	0.505226	0.604401	0.33231	0.768118	0.262893	0.172916
10	Input 5	21.7	21.79		21.745	0.0636396	10	HNF4a 5	28.48	28.16		28.32	0.226274	6.575	-1.14	2.20381	0.235053	1.87248	2.59377	0.389964	0.331335
11	Input 6	22.6	22.51		22.555	0.0636396	11	IgG 6	30.43	31.16		30.795	0.516188	8.24	0.525	0.694959	0.520096	0.484613	0.996607	0.301648	0.210346
12	Input 6	22.6	22.51		22.555	0.0636396	12	HNF4a 6	26.53	26.54		26.535	0.00707107	3.98	-3.735	13.3152	0.0640312	12.7371	13.9195	0.604279	0.578046
13	Input 7	22.13	22.33		22.23	0.141421	13	IgG 7	30.45	30.33		30.39	0.0848528	8.16	0.445	0.734584	0.164924	0.655231	0.823548	0.0889634	0.0793532
14	Input 7	22.13	22.33		22.23	0.141421	14	HNF4a 7	25.53	25.6		25.565	0.0494975	3.335	-4.38	20.8215	0.149833	18.7675	23.1002	2.27873	2.05394
15	Input 8	22.48	22.71		22.595	0.162635	15	IgG 8	30.03	30.5		30.265	0.33234	7.67	-0.045	1.03168	0.37	0.798298	1.3333	0.301615	0.233385
16	Input 8	22.48	22.71		22.595	0.162635	16	HNF4a 8	27.81	27.72		27.765	0.0636396	5.17	-2.545	5.83608	0.174642	5.17069	6.5871	0.751014	0.665389
17	Input 9	22.51	22.61		22.56	0.0707107	17	IgG 9	31.79	31.06		31.425	0.516188	8.865	1.15	0.450625	0.521009	0.314034	0.646628	0.196003	0.136592
18	Input 9	22.51	22.61		22.56	0.0707107	18	HNF4a 9	26.44	26.43		26.435	0.00707107	3.875	-3.84	14.3204	0.0710634	13.6321	15.0434	0.723047	0.688294
19	Input 10	22.16	22		22.08	0.113137	19	IgG 10	29.83	29.61		29.72	0.155563	7.64	-0.075	1.05336	0.192354	0.921877	1.2036	0.150237	0.131484
20	Input 10	22.16	22		22.08	0.113137	20	HNF4a 10	27	26.96		26.98	0.0282843	4.9	-2.815	7.03719	0.116619	6.49073	7.62966	0.592469	0.546462
21	Input 11	22.45	22.46		22.455	0.00707107	21	IgG 11	31.74	31.15		31.445	0.417193	8.99	1.275	0.413225	0.417253	0.309443	0.551814	0.138588	0.103782
22	Input 11	22.45	22.46		22.455	0.00707107	22	HNF4a 11	28.29	27.98		28.135	0.219203	5.68	-2.035	4.09823	0.219317	3.52026	4.77108	0.672857	0.577965
23	Input 12	23.55	23.58		23.565	0.0212132	23	IgG 12	33.86	31.5		32.68	1.66877	9.115	1.4	0.378929	1.66891	0.11917	1.20489	0.825965	0.259759
24	Input 12	23.55	23.58		23.565	0.0212132	24	HNF4a 12	29.3	29.55		29.425	0.176777	5.86	-1.855	3.61752	0.178045	3.19752	4.09268	0.47516	0.419994
							IgG 1	1	0.423421	0.297467
							HNF4a 1	20.0426	1.98152	1.80324
							IgG 2	0.643941	0.251916	0.181077
							HNF4a 2	18.8959	2.26383	2.02163
							IgG 3	0.952638	0.0740054	0.0686707
							HNF4a 3	14.0257	1.77802	1.57798
							IgG 4	1.27899	0.0283439	0.0277294
							HNF4a 4	4.90754	0.508081	0.460414
							IgG 5	0.505226	0.262893	0.172916
							HNF4a 5	2.20381	0.389964	0.331335
							IgG 6	0.694959	0.301648	0.210346
							HNF4a 6	13.3152	0.604279	0.578046
							IgG 7	0.734584	0.0889634	0.0793532
							HNF4a 7	20.8215	2.27873	2.05394
							IgG 8	1.03168	0.301615	0.233385
							HNF4a 8	5.83608	0.751014	0.665389
							IgG 9	0.450625	0.196003	0.136592
							HNF4a 9	14.3204	0.723047	0.688294
Fold change	HNF4a/IgG						IgG 10	1.05336	0.150237	0.131484
NCT Sham1	20.0426	21.9268	0.91407				HNF4a 10	7.03719	0.592469	0.546462
NCT Sham2	29.3441		1.33828				IgG 11	0.413225	0.138588	0.103782
NCT Sham3	14.723		0.671462				HNF4a 11	4.09823	0.672857	0.577965
NCT CLP1	3.83706		0.174994				IgG 12	0.378929	0.825965	0.259759
NCT CLP2	4.36203		0.198936				HNF4a 12	3.61752	0.47516	0.419994
NCT CLP3	19.1597		0.873801
DMSO Sham1	28.3446		1.29269
	5.65685
DMSO Sham2	31.779		1.44932
DMSO CLP1	6.6807		0.304682
DMSO CLP2	9.91766		0.452308
DMSO CLP3	9.54669		0.435389
