# Supplementary material for: A critical role for HNF4α in polymicrobial sepsis-associated metabolic reprogramming and death
Source: EMBO Mol Med. 2024 Sep 11;16(10):13. doi: 10.1038/s44321-024-00130-1 (PMC11473810; doi:10.1038/s44321-024-00130-1)
Supplement: Supplementary file 8 — Source data Fig. 7 [file 44321_2024_130_MOESM8_ESM.zip › Figure 7/7G/NCT HNF4a ChIP-qPCR.xlsx]

## Sheet: Apoa2 HNF4a
STANDARD CURVE							STANDARD CURVE
Primer set:	GOI		Efficiency	#VALUE!	1		Primer set:	REF		Efficiency	#VALUE!
Dilution factor	10		Slope	#VALUE!			Dilution factor	10		Slope	#VALUE!
			R	#DIV/0!						R	#DIV/0!
Conc	Log(conc)	ct	ct	ct	mean	sd	Conc	Log(conc)	ct	ct	ct	mean	sd
1	0				#DIV/0!	#DIV/0!	1	0				#DIV/0!	#DIV/0!
0.1	-1				#DIV/0!	#DIV/0!	0.1	-1				#DIV/0!	#DIV/0!
0.01	-2				#DIV/0!	#DIV/0!	0.01	-2				#DIV/0!	#DIV/0!
0.001	-3				#DIV/0!	#DIV/0!	0.001	-3				#DIV/0!	#DIV/0!
0.0001	-4						0.0001	-4				#DIV/0!	#DIV/0!
1e-05	-5						1e-05	-5				#DIV/0!	#DIV/0!
Input							IP							MEAN			SD
Sample no,	Sample NAME	ct1	ct2	ct3	Mean Ct	SD	Sample no,	Sample NAME	ct1	ct2	ct3	Mean Ct	SD	dCT	dCT-dCT(cb)	N	SDs	N-SDs	N+SDs	SD+	SD-
1	Input 1	26.87	27.42		27.145	0.388909	1	IgG 1	32.87	32.56		32.715	0.219203	5.57	0	1	0.44643	0.733856	1.36266	0.362664	0.266144
2	Input 1	26.87	27.42		27.145	0.388909	2	HNF4a 1	36.63	31.99		34.31	3.28098	7.165	1.595	0.331022	3.30394	0.0335174	3.26922	2.93819	0.297505
3	Input 2	30.42	30.09		30.255	0.233345	3	IgG 2	32.99	33.11		33.05	0.0848528	2.795	-2.775	6.84476	0.248294	5.76254	8.13022	1.28546	1.08222
4	Input 2	30.42	30.09		30.255	0.233345	4	HNF4a 2	34.88	34.93		34.905	0.0353553	4.65	-0.92	1.89212	0.236008	1.60658	2.2284	0.336285	0.285537
5	Input 3	21.43	22.46		21.945	0.72832	5	IgG 3	31.06	30.13		30.595	0.657609	8.65	3.08	0.118257	0.981275	0.0599011	0.233464	0.115207	0.0583561
6	Input 3	21.43	22.46		21.945	0.72832	6	HNF4a 3	29.11	30.11		29.61	0.707107	7.665	2.095	0.234068	1.01511	0.115815	0.473065	0.238997	0.118253
7	Input 4	20.55	21.61		21.08	0.749533	7	IgG 4	31.45	30.27		30.86	0.834386	9.78	4.21	0.0540336	1.12161	0.0248329	0.117571	0.0635376	0.0292007
8	Input 4	20.55	21.61		21.08	0.749533	8	HNF4a 4	30.15	29.78		29.965	0.26163	8.885	3.315	0.100481	0.793883	0.0579566	0.174208	0.0737266	0.0425248
9	Input 5	20.94	22.08		21.51	0.806102	9	IgG 5	30.75	30.66		30.705	0.0636396	9.195	3.625	0.0810525	0.80861	0.0462754	0.141965	0.0609128	0.034777
10	Input 5	20.94	22.08		21.51	0.806102	10	HNF4a 5	27.56	27.54		27.55	0.0141421	6.04	0.47	0.721965	0.806226	0.412874	1.26245	0.540485	0.30909
11	Input 6	20.13	20.42		20.275	0.205061	11	IgG 6	31.01	32.06		31.535	0.742462	11.26	5.69	0.0193704	0.77026	0.0113571	0.0330378	0.0136673	0.00801332
12	Input 6	20.13	20.42		20.275	0.205061	12	HNF4a 6	28.81	28.52		28.665	0.205061	8.39	2.82	0.14161	0.29	0.115824	0.173139	0.0315282	0.025787
13	Input 7	21.12	20.61		20.865	0.360624	13	IgG 7	31.49	30.9		31.195	0.417193	10.33	4.76	0.036906	0.551453	0.0251822	0.054088	0.017182	0.0117238
14	Input 7	21.12	20.61		20.865	0.360624	14	HNF4a 7	28.95	29.61		29.28	0.46669	8.415	2.845	0.139178	0.589788	0.0924753	0.209466	0.0702883	0.0467024
15	Input 8	21.87	22.11		21.99	0.169706	15	IgG 8	31.95	32.33		32.14	0.268701	10.15	4.58	0.0418102	0.317805	0.0335439	0.0521136	0.0103034	0.00826632
16	Input 8	21.87	22.11		21.99	0.169706	16	HNF4a 8	29.53	29.09		29.31	0.311127	7.32	1.75	0.297302	0.354401	0.232548	0.380087	0.082785	0.064754
17	Input 9	20.71	20.64		20.675	0.0494975	17	IgG 9	31.43	30.85		31.14	0.410122	10.465	4.895	0.0336092	0.413098	0.0252408	0.0447521	0.0111429	0.00836839
18	Input 9	20.71	20.64		20.675	0.0494975	18	HNF4a 9	28.59	28.24		28.415	0.247487	7.74	2.17	0.222211	0.252389	0.186547	0.264692	0.0424817	0.0356636
19	Input 10	20.48	20.68		20.58	0.141421	19	IgG 10	29.77	29.94		29.855	0.120208	9.275	3.705	0.0766803	0.185607	0.0674234	0.0872082	0.0105279	0.00925693
20	Input 10	20.48	20.68		20.58	0.141421	20	HNF4a 10	27.85	27.65		27.75	0.141421	7.17	1.6	0.329877	0.2	0.287175	0.378929	0.0490522	0.0427024
21	Input 11	21.46	20.41		20.935	0.742462	21	IgG 11	31.5	34.94		33.22	2.43245	12.285	6.715	0.00951883	2.54324	0.00163303	0.0554848	0.045966	0.0078858
22	Input 11	21.46	20.41		20.935	0.742462	22	HNF4a 11	28.88	29.05		28.965	0.120208	8.03	2.46	0.181747	0.75213	0.107908	0.306112	0.124365	0.0738389
23	Input 12	21.42	21.15		21.285	0.190919	23	IgG 12	32.59	31.28		31.935	0.92631	10.65	5.08	0.0295643	0.94578	0.0153483	0.0569476	0.0273833	0.014216
24	Input 12	21.42	21.15		21.285	0.190919	24	HNF4a 12	28.33	27.19		27.76	0.806102	6.475	0.905	0.534033	0.828402	0.300742	0.948291	0.414259	0.233291
							IgG 1	1	0.362664	0.266144
							HNF4a 1	0.331022	2.93819	0.297505
							IgG 2	6.84476	1.28546	1.08222
							HNF4a 2	1.89212	0.336285	0.285537
							IgG 3	0.118257	0.115207	0.0583561
							HNF4a 3	0.234068	0.238997	0.118253
							IgG 4	0.0540336	0.0635376	0.0292007
							HNF4a 4	0.100481	0.0737266	0.0425248
							IgG 5	0.0810525	0.0609128	0.034777
							HNF4a 5	0.721965	0.540485	0.30909
							IgG 6	0.0193704	0.0136673	0.00801332
							HNF4a 6	0.14161	0.0315282	0.025787
							IgG 7	0.036906	0.017182	0.0117238
							HNF4a 7	0.139178	0.0702883	0.0467024
							IgG 8	0.0418102	0.0103034	0.00826632
							HNF4a 8	0.297302	0.082785	0.064754
Fold change	HNF4a/IgG	Average DMSO sham	/average DMSO sham				IgG 9	0.0336092	0.0111429	0.00836839
DMSO CLP 1	0.331022	6.02588	0.0549334				HNF4a 9	0.222211	0.0424817	0.0356636
DMSO CLP 2	0.276433		0.0458743				IgG 10	0.0766803	0.0105279	0.00925693
DMSO CLP 3	1.97931		0.328469				HNF4a 10	0.329877	0.0490522	0.0427024
DMSO sham 1	1.85961		0.308604				IgG 11	0.00951883	0.045966	0.0078858
DMSO sham 2	8.90737		1.47819				HNF4a 11	0.181747	0.124365	0.0738389
DMSO sham 3	7.31065		1.21321				IgG 12	0.0295643	0.0273833	0.014216
NCT CLP 1	3.77114		0.625824				HNF4a 12	0.534033	0.414259	0.233291
NCT CLP 2	7.11074		1.18003
NCT CLP 3	6.6116		1.0972
NCT Sham 1	4.30198		0.713917
NCT Sham 2	19.0934		3.16856

## Sheet: Hes6 HNF4a
STANDARD CURVE							STANDARD CURVE
Primer set:	GOI		Efficiency	#VALUE!	1		Primer set:	REF		Efficiency	#VALUE!
Dilution factor	10		Slope	#VALUE!			Dilution factor	10		Slope	#VALUE!
			R	#DIV/0!						R	#DIV/0!
Conc	Log(conc)	ct	ct	ct	mean	sd	Conc	Log(conc)	ct	ct	ct	mean	sd
1	0				#DIV/0!	#DIV/0!	1	0				#DIV/0!	#DIV/0!
0.1	-1				#DIV/0!	#DIV/0!	0.1	-1				#DIV/0!	#DIV/0!
0.01	-2				#DIV/0!	#DIV/0!	0.01	-2				#DIV/0!	#DIV/0!
0.001	-3				#DIV/0!	#DIV/0!	0.001	-3				#DIV/0!	#DIV/0!
0.0001	-4						0.0001	-4				#DIV/0!	#DIV/0!
1e-05	-5						1e-05	-5				#DIV/0!	#DIV/0!
Input							IP							MEAN			SD
Sample no,	Sample NAME	ct1	ct2	ct3	Mean Ct	SD	Sample no,	Sample NAME	ct1	ct2	ct3	Mean Ct	SD	dCT	dCT-dCT(cb)	N	SDs	N-SDs	N+SDs	SD+	SD-
1	Input 1	28.09	27.96		28.025	0.0919239	1	IgG 1	34.88	33.07		33.975	1.27986	5.95	0	1	1.28316	0.410894	2.43371	1.43371	0.589106
2	Input 1	28.09	27.96		28.025	0.0919239	2	HNF4a 1	35.13	35.17		35.15	0.0282843	7.125	1.175	0.442884	0.0961769	0.414322	0.473415	0.0305311	0.0285621
3	Input 2	30.21	30.26		30.235	0.0353553	3	IgG 2	33.74	33.33		33.535	0.289914	3.3	-2.65	6.27667	0.292062	5.12637	7.68509	1.40841	1.1503
4	Input 2	30.21	30.26		30.235	0.0353553	4	HNF4a 2	36.59	35.79		36.19	0.565685	5.955	0.005	0.99654	0.566789	0.672782	1.4761	0.479558	0.323758
5	Input 3	23.57	23.52		23.545	0.0353553	5	IgG 3	32.1	31.63		31.865	0.33234	8.32	2.37	0.193446	0.334215	0.153444	0.243875	0.0504297	0.0400016
6	Input 3	23.57	23.52		23.545	0.0353553	6	HNF4a 3	29.31	29.54		29.425	0.162635	5.88	-0.07	1.04972	0.166433	0.935343	1.17808	0.12836	0.114374
7	Input 4	22.81	23.16		22.985	0.247487	7	IgG 4	31.34	30.95		31.145	0.275772	8.16	2.21	0.216134	0.37054	0.167178	0.279426	0.0632921	0.048956
8	Input 4	22.81	23.16		22.985	0.247487	8	HNF4a 4	28.8	28.91		28.855	0.0777817	5.87	-0.08	1.05702	0.259422	0.883056	1.26525	0.208232	0.173962
9	Input 5	22.43	22.29		22.36	0.0989949	9	IgG 5	31.23	30.97		31.1	0.183848	8.74	2.79	0.144586	0.208806	0.125103	0.167103	0.0225166	0.0194825
10	Input 5	22.43	22.29		22.36	0.0989949	10	HNF4a 5	27.02	27.06		27.04	0.0282843	4.68	-1.27	2.41162	0.102956	2.24551	2.59001	0.178392	0.166105
11	Input 6	22.71	22.79		22.75	0.0565685	11	IgG 6	31.74	31.54		31.64	0.141421	8.89	2.94	0.130308	0.152315	0.117252	0.144818	0.01451	0.0130562
12	Input 6	22.71	22.79		22.75	0.0565685	12	HNF4a 6	28.1	27.77		27.935	0.233345	5.185	-0.765	1.69937	0.240104	1.43883	2.00709	0.307718	0.26054
13	Input 7	22.68	22.73		22.705	0.0353553	13	IgG 7	32.03	32.58		32.305	0.388909	9.6	3.65	0.07966	0.390512	0.0607693	0.104423	0.024763	0.0188907
14	Input 7	22.68	22.73		22.705	0.0353553	14	HNF4a 7	29.01	28.8		28.905	0.148492	6.2	0.25	0.840896	0.152643	0.756471	0.934744	0.0938477	0.0844254
15	Input 8	22.81	22.84		22.825	0.0212132	15	IgG 8	32.82	31.92		32.37	0.636396	9.545	3.595	0.0827556	0.63675	0.0532251	0.12867	0.0459146	0.0295305
16	Input 8	22.81	22.84		22.825	0.0212132	16	HNF4a 8	28.19	28.09		28.14	0.0707107	5.315	-0.635	1.55294	0.0738241	1.47547	1.63447	0.0815336	0.0774664
17	Input 9	22.34	22.42		22.38	0.0565685	17	IgG 9	31.28	30.94		31.11	0.240416	8.73	2.78	0.145592	0.246982	0.122684	0.172777	0.0271851	0.0229078
18	Input 9	22.34	22.42		22.38	0.0565685	18	HNF4a 9	27.3	27.44		27.37	0.0989949	4.99	-0.96	1.94531	0.114018	1.79749	2.10529	0.159978	0.147821
19	Input 10	22.26	22.17		22.215	0.0636396	19	IgG 10	30.81	30.51		30.66	0.212132	8.445	2.495	0.17739	0.221472	0.152146	0.206824	0.0294331	0.0252445
20	Input 10	22.26	22.17		22.215	0.0636396	20	HNF4a 10	26.92	26.57		26.745	0.247487	4.53	-1.42	2.67586	0.255539	2.2415	3.19439	0.518531	0.43436
21	Input 11	22.64	22.59		22.615	0.0353553	21	IgG 11	31.92	31.61		31.765	0.219203	9.15	3.2	0.108819	0.222036	0.0932963	0.126924	0.0181051	0.0155225
22	Input 11	22.64	22.59		22.615	0.0353553	22	HNF4a 11	28.67	28.46		28.565	0.148492	5.95	0	1	0.152643	0.899601	1.1116	0.111604	0.100399
23	Input 12	22.35	22.3		22.325	0.0353553	23	IgG 12	32.04	32.43		32.235	0.275772	9.91	3.96	0.0642571	0.278029	0.0529939	0.0779141	0.013657	0.0112632
24	Input 12	22.35	22.3		22.325	0.0353553	24	HNF4a 12	26.99	26.96		26.975	0.0212132	4.65	-1.3	2.46229	0.0412311	2.39291	2.53367	0.0713854	0.0693742
							IgG 1	1	1.43371	0.589106
							HNF4a 1	0.442884	0.0305311	0.0285621
							IgG 2	6.27667	1.40841	1.1503
							HNF4a 2	0.99654	0.479558	0.323758
							IgG 3	0.193446	0.0504297	0.0400016
							HNF4a 3	1.04972	0.12836	0.114374
							IgG 4	0.216134	0.0632921	0.048956
							HNF4a 4	1.05702	0.208232	0.173962
							IgG 5	0.144586	0.0225166	0.0194825
							HNF4a 5	2.41162	0.178392	0.166105
							IgG 6	0.130308	0.01451	0.0130562
							HNF4a 6	1.69937	0.307718	0.26054
							IgG 7	0.07966	0.024763	0.0188907
							HNF4a 7	0.840896	0.0938477	0.0844254
							IgG 8	0.0827556	0.0459146	0.0295305
							HNF4a 8	1.55294	0.0815336	0.0774664
							IgG 9	0.145592	0.0271851	0.0229078
Fold change	HNF4a/IgG	Average DMSO sham	/average DMSO sham				HNF4a 9	1.94531	0.159978	0.147821
DMSO CLP 1	0.442884	11.5371	0.0383879				IgG 10	0.17739	0.0294331	0.0252445
DMSO CLP 2	0.158769		0.0137616				HNF4a 10	2.67586	0.518531	0.43436
DMSO CLP 3	5.42642		0.470347				IgG 11	0.108819	0.0181051	0.0155225
DMSO sham 1	4.89056		0.4239				HNF4a 11	1	0.111604	0.100399
DMSO sham 2	16.6795		1.44573				IgG 12	0.0642571	0.013657	0.0112632
DMSO sham 3	13.0412		1.13037				HNF4a 12	2.46229	0.0713854	0.0693742
NCT CLP 1	10.5561		0.91497
NCT CLP 2	18.7654		1.62653
NCT CLP 3	13.3614		1.15813
NCT Sham 1	15.0846		1.30749
NCT Sham 2	9.18959		0.796528

## Sheet: Ppara HNF4a
STANDARD CURVE							STANDARD CURVE
Primer set:	GOI		Efficiency	#VALUE!	1		Primer set:	REF		Efficiency	#VALUE!
Dilution factor	10		Slope	#VALUE!			Dilution factor	10		Slope	#VALUE!
			R	#DIV/0!						R	#DIV/0!
Conc	Log(conc)	ct	ct	ct	mean	sd	Conc	Log(conc)	ct	ct	ct	mean	sd
1	0				#DIV/0!	#DIV/0!	1	0				#DIV/0!	#DIV/0!
0.1	-1				#DIV/0!	#DIV/0!	0.1	-1				#DIV/0!	#DIV/0!
0.01	-2				#DIV/0!	#DIV/0!	0.01	-2				#DIV/0!	#DIV/0!
0.001	-3				#DIV/0!	#DIV/0!	0.001	-3				#DIV/0!	#DIV/0!
0.0001	-4						0.0001	-4				#DIV/0!	#DIV/0!
1e-05	-5						1e-05	-5				#DIV/0!	#DIV/0!
Input							IP							MEAN			SD
Sample no,	Sample NAME	ct1	ct2	ct3	Mean Ct	SD	Sample no,	Sample NAME	ct1	ct2	ct3	Mean Ct	SD	dCT	dCT-dCT(cb)	N	SDs	N-SDs	N+SDs	SD+	SD-
1	Input 1	27.85	28.05		27.95	0.141421	1	IgG 1	30.01	30.09		30.05	0.0565685	2.1	0	1	0.152315	0.899805	1.11135	0.111352	0.100195
2	Input 1	27.85	28.05		27.95	0.141421	2	HNF4a 1	29.65	30.56		30.105	0.643467	2.155	0.055	0.962594	0.658825	0.609702	1.51974	0.557146	0.352893
3	Input 2	29.76	29.19		29.475	0.403051	3	IgG 2	29.76	29.72		29.74	0.0282843	0.265	-1.835	3.56771	0.404042	2.69626	4.72084	1.15312	0.871457
4	Input 2	29.76	29.19		29.475	0.403051	4	HNF4a 2	29.67	30.08		29.875	0.289914	0.4	-1.7	3.24901	0.496488	2.303	4.58362	1.33461	0.946013
5	Input 3	23.58	23.72		23.65	0.0989949	5	IgG 3	30.42	30.59		30.505	0.120208	6.855	4.755	0.0370341	0.155724	0.0332449	0.0412553	0.00422117	0.00378927
6	Input 3	23.58	23.72		23.65	0.0989949	6	HNF4a 3	29.08	29.3		29.19	0.155563	5.54	3.44	0.0921418	0.184391	0.0810867	0.104704	0.0125623	0.0110551
7	Input 4	23.07	23.01		23.04	0.0424264	7	IgG 4	30.16	30.3		30.23	0.0989949	7.19	5.09	0.0293601	0.107703	0.027248	0.0316358	0.00227574	0.00211204
8	Input 4	23.07	23.01		23.04	0.0424264	8	HNF4a 4	28.92	28.68		28.8	0.169706	5.76	3.66	0.0791098	0.174929	0.0700764	0.0893077	0.0101979	0.00903344
9	Input 5	22.47	22.6		22.535	0.0919239	9	IgG 5	30.29	30.43		30.36	0.0989949	7.825	5.725	0.0189062	0.135093	0.0172162	0.020762	0.00185589	0.00168999
10	Input 5	22.47	22.6		22.535	0.0919239	10	HNF4a 5	27.19	27.18		27.185	0.00707107	4.65	2.55	0.170755	0.0921954	0.160184	0.182023	0.0112683	0.0105707
11	Input 6	22.8	22.75		22.775	0.0353553	11	IgG 6	30.57	30.54		30.555	0.0212132	7.78	5.68	0.0195052	0.0412311	0.0189556	0.0200706	0.000565484	0.000549552
12	Input 6	22.8	22.75		22.775	0.0353553	12	HNF4a 6	27.48	27.54		27.51	0.0424264	4.735	2.635	0.160985	0.0552268	0.154939	0.167267	0.00628203	0.0060461
13	Input 7	22.69	22.47		22.58	0.155563	13	IgG 7	32.08	32.56		32.32	0.339411	9.74	7.64	0.00501338	0.373363	0.00387024	0.00649418	0.0014808	0.00114315
14	Input 7	22.69	22.47		22.58	0.155563	14	HNF4a 7	28.53	28.66		28.595	0.0919239	6.015	3.915	0.066293	0.180693	0.0584889	0.0751383	0.00884536	0.00780407
15	Input 8	22.69	22.7		22.695	0.00707107	15	IgG 8	30.4	30.54		30.47	0.0989949	7.775	5.675	0.0195729	0.0992472	0.0182717	0.0209668	0.00139387	0.00130121
16	Input 8	22.69	22.7		22.695	0.00707107	16	HNF4a 8	28.66	28.42		28.54	0.169706	5.845	3.745	0.0745835	0.169853	0.0662997	0.0839022	0.00931874	0.00828374
17	Input 9	22.29	22.34		22.315	0.0353553	17	IgG 9	30.44	30.11		30.275	0.233345	7.96	5.86	0.0172173	0.236008	0.014619	0.0202773	0.00306002	0.00259824
18	Input 9	22.29	22.34		22.315	0.0353553	18	HNF4a 9	27.73	27.7		27.715	0.0212132	5.4	3.3	0.101532	0.0412311	0.0986709	0.104475	0.00294355	0.00286062
19	Input 10	22.22	22.27		22.245	0.0353553	19	IgG 10	30.3	29.87		30.085	0.304056	7.84	5.74	0.0187106	0.306105	0.0151336	0.0231331	0.00442253	0.00357704
20	Input 10	22.22	22.27		22.245	0.0353553	20	HNF4a 10	27.17	27.01		27.09	0.113137	4.845	2.745	0.149167	0.118533	0.137401	0.16194	0.0127732	0.0117657
21	Input 11	22.8	22.79		22.795	0.00707107	21	IgG 11	30.48	29.91		30.195	0.403051	7.4	5.3	0.0253829	0.403113	0.0191952	0.0335653	0.00818238	0.00618772
22	Input 11	22.8	22.79		22.795	0.00707107	22	HNF4a 11	28.04	28.14		28.09	0.0707107	5.295	3.195	0.109197	0.0710634	0.103948	0.11471	0.00551341	0.00524841
23	Input 12	22.3	22.29		22.295	0.00707107	23	IgG 12	30.16	32.22		31.19	1.45664	8.895	6.795	0.00900536	1.45666	0.00328098	0.0247172	0.0157118	0.00572438
24	Input 12	22.3	22.29		22.295	0.00707107	24	HNF4a 12	27.04	26.73		26.885	0.219203	4.59	2.49	0.178006	0.219317	0.152902	0.207232	0.0292255	0.0251039
							IgG 1	1	0.111352	0.100195
							HNF4a 1	0.962594	0.557146	0.352893
							IgG 2	3.56771	1.15312	0.871457
							HNF4a 2	3.24901	1.33461	0.946013
							IgG 3	0.0370341	0.00422117	0.00378927
							HNF4a 3	0.0921418	0.0125623	0.0110551
							IgG 4	0.0293601	0.00227574	0.00211204
							HNF4a 4	0.0791098	0.0101979	0.00903344
							IgG 5	0.0189062	0.00185589	0.00168999
							HNF4a 5	0.170755	0.0112683	0.0105707
							IgG 6	0.0195052	0.000565484	0.000549552
							HNF4a 6	0.160985	0.00628203	0.0060461
							IgG 7	0.00501338	0.0014808	0.00114315
							HNF4a 7	0.066293	0.00884536	0.00780407
							IgG 8	0.0195729	0.00139387	0.00130121
							HNF4a 8	0.0745835	0.00931874	0.00828374
							IgG 9	0.0172173	0.00306002	0.00259824
Fold change	HNF4a/IgG	Average DMSO sham	/average DMSO sham				HNF4a 9	0.101532	0.00294355	0.00286062
DMSO CLP 1	0.962594	6.65988	0.144536				IgG 10	0.0187106	0.00442253	0.00357704
DMSO CLP 2	0.91067		0.13674				HNF4a 10	0.149167	0.0127732	0.0117657
DMSO CLP 3	2.48802		0.373584				IgG 11	0.0253829	0.00818238	0.00618772
DMSO sham 1	2.69447		0.404582				HNF4a 11	0.109197	0.00551341	0.00524841
DMSO sham 2	9.03172		1.35614				IgG 12	0.00900536	0.0157118	0.00572438
DMSO sham 3	8.25347		1.23928				HNF4a 12	0.178006	0.0292255	0.0251039
NCT CLP 1	13.2232		1.9855
NCT CLP 2	3.81055		0.572165
NCT CLP 3	5.89708		0.885463
NCT Sham 1	7.97232		1.19707
NCT Sham 2	4.30198		0.645954

## Sheet: Ugt2b1 HNF4a
STANDARD CURVE							STANDARD CURVE
Primer set:	GOI		Efficiency	#VALUE!	1		Primer set:	REF		Efficiency	#VALUE!
Dilution factor	10		Slope	#VALUE!			Dilution factor	10		Slope	#VALUE!
			R	#DIV/0!						R	#DIV/0!
Conc	Log(conc)	ct	ct	ct	mean	sd	Conc	Log(conc)	ct	ct	ct	mean	sd
1	0				#DIV/0!	#DIV/0!	1	0				#DIV/0!	#DIV/0!
0.1	-1				#DIV/0!	#DIV/0!	0.1	-1				#DIV/0!	#DIV/0!
0.01	-2				#DIV/0!	#DIV/0!	0.01	-2				#DIV/0!	#DIV/0!
0.001	-3				#DIV/0!	#DIV/0!	0.001	-3				#DIV/0!	#DIV/0!
0.0001	-4						0.0001	-4				#DIV/0!	#DIV/0!
1e-05	-5						1e-05	-5				#DIV/0!	#DIV/0!
Input							IP							MEAN			SD
Sample no,	Sample NAME	ct1	ct2	ct3	Mean Ct	SD	Sample no,	Sample NAME	ct1	ct2	ct3	Mean Ct	SD	dCT	dCT-dCT(cb)	N	SDs	N-SDs	N+SDs	SD+	SD-
1	Input 1	27.84	27.97		27.905	0.0919239	1	IgG 1	32.08	32.66		32.37	0.410122	4.465	0	1	0.420298	0.747271	1.3382	0.338203	0.252729
2	Input 1	27.84	27.97		27.905	0.0919239	2	HNF4a 1	33.06	33.06		33.06	0	5.155	0.69	0.619854	0.0919239	0.581591	0.660634	0.0407805	0.0382631
3	Input 2	30.04	30.11		30.075	0.0494975	3	IgG 2	33.24	33.52		33.38	0.19799	3.305	-1.16	2.23457	0.204083	1.93981	2.57413	0.339553	0.294762
4	Input 2	30.04	30.11		30.075	0.0494975	4	HNF4a 2	34.9	33.87		34.385	0.72832	4.31	-0.155	1.11342	0.73	0.671286	1.84676	0.733343	0.442135
5	Input 3	23.26	23.18		23.22	0.0565685	5	IgG 3	31.63	31.48		31.555	0.106066	8.335	3.87	0.0683934	0.120208	0.0629256	0.0743362	0.00594281	0.00546771
6	Input 3	23.26	23.18		23.22	0.0565685	6	HNF4a 3	28.69	28.66		28.675	0.0212132	5.455	0.99	0.503478	0.0604152	0.482829	0.525009	0.0215317	0.0206486
7	Input 4	22.69	22.5		22.595	0.13435	7	IgG 4	30.94	31.08		31.01	0.0989949	8.415	3.95	0.0647041	0.166883	0.0576361	0.0726388	0.00793469	0.00706795
8	Input 4	22.69	22.5		22.595	0.13435	8	HNF4a 4	28.89	28.67		28.78	0.155563	6.185	1.72	0.303549	0.205548	0.26324	0.350029	0.0464807	0.0403085
9	Input 5	22.61	22.31		22.46	0.212132	9	IgG 5	32.25	30.82		31.535	1.01116	9.075	4.61	0.0409498	1.03317	0.0200094	0.0838047	0.0428549	0.0209403
10	Input 5	22.61	22.31		22.46	0.212132	10	HNF4a 5	26.93	26.73		26.83	0.141421	4.37	-0.095	1.06807	0.254951	0.895055	1.27452	0.206452	0.17301
11	Input 6	22.66	22.51		22.585	0.106066	11	IgG 6	31.84	31.48		31.66	0.254558	9.075	4.61	0.0409498	0.275772	0.0338249	0.0495755	0.00862572	0.00712492
12	Input 6	22.66	22.51		22.585	0.106066	12	HNF4a 6	26.96	26.73		26.845	0.162635	4.26	-0.205	1.15269	0.194165	1.00754	1.31874	0.166058	0.145148
13	Input 7	22.46	22.17		22.315	0.205061	13	IgG 7	31.64	31.26		31.45	0.268701	9.135	4.67	0.0392817	0.338009	0.031077	0.0496525	0.0103708	0.00820467
14	Input 7	22.46	22.17		22.315	0.205061	14	HNF4a 7	27.29	27.13		27.21	0.113137	4.895	0.43	0.742262	0.234201	0.631038	0.873089	0.130827	0.111224
15	Input 8	22.68	22.61		22.645	0.0494975	15	IgG 8	32.57	31.8		32.185	0.544472	9.54	5.075	0.0296669	0.546717	0.0203093	0.0433362	0.0136693	0.00935767
16	Input 8	22.68	22.61		22.645	0.0494975	16	HNF4a 8	27.04	27.21		27.125	0.120208	4.48	0.015	0.989657	0.13	0.904379	1.08298	0.0933184	0.0852773
17	Input 9	22.24	22.26		22.25	0.0141421	17	IgG 9	32.05	31.27		31.66	0.551543	9.41	4.945	0.0324643	0.551725	0.0221473	0.0475874	0.0151231	0.010317
18	Input 9	22.24	22.26		22.25	0.0141421	18	HNF4a 9	26.66	26.47		26.565	0.13435	4.315	-0.15	1.10957	0.135093	1.01039	1.21849	0.108919	0.0991829
19	Input 10	22.25	22.16		22.205	0.0636396	19	IgG 10	30.86	30.33		30.595	0.374767	8.39	3.925	0.0658351	0.380132	0.0505855	0.0856817	0.0198467	0.0152495
20	Input 10	22.25	22.16		22.205	0.0636396	20	HNF4a 10	26.24	26.3		26.27	0.0424264	4.065	-0.4	1.31951	0.0764853	1.25138	1.39135	0.071842	0.0681325
21	Input 11	22.71	22.31		22.51	0.282843	21	IgG 11	30.82	31.53		31.175	0.502046	8.665	4.2	0.0544094	0.576238	0.036493	0.081122	0.0267126	0.0179164
22	Input 11	22.71	22.31		22.51	0.282843	22	HNF4a 11	27.76	27.44		27.6	0.226274	5.09	0.625	0.64842	0.362215	0.50445	0.833478	0.185058	0.143969
23	Input 12	22.25	22		22.125	0.176777	23	IgG 12	33.07	32.84		32.955	0.162635	10.83	6.365	0.0121323	0.240208	0.0102715	0.0143303	0.00219793	0.00186082
24	Input 12	22.25	22		22.125	0.176777	24	HNF4a 12	26.15	25.79		25.97	0.254558	3.845	-0.62	1.53688	0.309919	1.23978	1.90517	0.368294	0.297098
							IgG 1	1	0.338203	0.252729
							HNF4a 1	0.619854	0.0407805	0.0382631
							IgG 2	2.23457	0.339553	0.294762
							HNF4a 2	1.11342	0.733343	0.442135
							IgG 3	0.0683934	0.00594281	0.00546771
							HNF4a 3	0.503478	0.0215317	0.0206486
							IgG 4	0.0647041	0.00793469	0.00706795
							HNF4a 4	0.303549	0.0464807	0.0403085
							IgG 5	0.0409498	0.0428549	0.0209403
							HNF4a 5	1.06807	0.206452	0.17301
							IgG 6	0.0409498	0.00862572	0.00712492
							HNF4a 6	1.15269	0.166058	0.145148
							IgG 7	0.0392817	0.0103708	0.00820467
							HNF4a 7	0.742262	0.130827	0.111224
							IgG 8	0.0296669	0.0136693	0.00935767
							HNF4a 8	0.989657	0.0933184	0.0852773
							IgG 9	0.0324643	0.0151231	0.010317
							HNF4a 9	1.10957	0.108919	0.0991829
Fold change	HNF4a/IgG	Average DMSO sham	/average DMSO sham				IgG 10	0.0658351	0.0198467	0.0152495
DMSO CLP 1	0.619854	19.6408	0.0315595				HNF4a 10	1.31951	0.071842	0.0681325
DMSO CLP 2	0.49827		0.0253691				IgG 11	0.0544094	0.0267126	0.0179164
DMSO CLP 3	7.3615		0.374806				HNF4a 11	0.64842	0.185058	0.143969
DMSO sham 1	4.69134		0.238857				IgG 12	0.0121323	0.00219793	0.00186082
DMSO sham 2	26.0823		1.32797				HNF4a 12	1.53688	0.368294	0.297098
DMSO sham 3	28.1488		1.43318
NCT CLP 1	18.8959		0.962073
NCT CLP 2	33.3589		1.69845
NCT CLP 3	34.1781		1.74016
NCT Sham 1	20.0426		1.02046
NCT Sham 2	11.9174		0.606768
