# Supplementary material for: A critical role for HNF4α in polymicrobial sepsis-associated metabolic reprogramming and death
Source: EMBO Mol Med. 2024 Sep 11;16(10):13. doi: 10.1038/s44321-024-00130-1 (PMC11473810; doi:10.1038/s44321-024-00130-1)
Supplement: Supplementary file 8 — Source data Fig. 7 [file 44321_2024_130_MOESM8_ESM.zip › Figure 7/7H/NCT Ppara mRNA expression qPCR.xlsx]

## Sheet: CNRQ Matrix
Samples	Ppara CNRQ	Average DMSO sham	/ average DMSO sham		Samples	Ppara CNRQ	Average DMSO sham	/ average DMSO sham
DMSO CLP 1	0.931029		0.614687		DMSO CLP 1	0.37501		0.265487
DMSO CLP 2	1.57669		1.04097		DMSO CLP 2	0.268874		0.190348
DMSO CLP 3	1.25867		0.831002		DMSO CLP 3	0.377618		0.267333
DMSO CLP 4	1.02769		0.678501		DMSO CLP 4	0.420448		0.297655
DMSO CLP 5	1.03843		0.685593		DMSO Sham 1	1.91853	1.41254	1.35821
DMSO CLP 6	0.880807		0.581529		DMSO Sham 2	1.55294		1.0994
DMSO Sham 1	1.00654	1.51464	0.664538		DMSO Sham 3	0.493972		0.349705
DMSO Sham 2	2.30441		1.52143		DMSO Sham 4	1.68471		1.19268
DMSO Sham 3	0.915035		0.604127		NCT CLP 1	0.68658		0.486062
DMSO Sham 4	1.43088		0.944697		NCT CLP 2	0.747425		0.529136
DMSO Sham 5	1.29181		0.852885		NCT CLP 3	0.728247		0.51556
DMSO Sham 6	1.82374		1.20407		NCT CLP 4	0.993092		0.703056
DMSO Sham 7	1.83007		1.20825		NCT Sham 1	1.11149		0.786878
NCT CLP 1	1.89789		1.25303		NCT Sham 2	1.31494		0.930909
NCT CLP 2	2.07685		1.37119		NCT Sham 3	2.10672		1.49145
NCT CLP 3	0.955547		0.630874		NCT Sham 4	1.61328		1.14212
NCT CLP 4	0.521919		0.344583
NCT CLP 5	1.50462		0.993384
NCT CLP 6	2.53924		1.67647
NCT Sham 1	1.17642		0.776697
NCT Sham 2	0.870187		0.574518
NCT Sham 3	0.770784		0.508889
NCT Sham 4	1.51508		1.00029
NCT Sham 5	1.51246		0.998562
NCT Sham 6	0.537523		0.354885
