# Supplementary material for: A critical role for HNF4α in polymicrobial sepsis-associated metabolic reprogramming and death
Source: EMBO Mol Med. 2024 Sep 11;16(10):13. doi: 10.1038/s44321-024-00130-1 (PMC11473810; doi:10.1038/s44321-024-00130-1)
Supplement: Supplementary file 8 — Source data Fig. 7 [file 44321_2024_130_MOESM8_ESM.zip › Figure 7/7I/NCT FFA.xlsx]

## Sheet: Sheet1
Standard 1	Standard 1	NCT CLP 1	DMSO CLP 4	NCT CLP 5	DMSO Sham 7
Standard 2	Standard 2	NCT CLP 2	DMSO Sham 1	NCT CLP 6
Standard 3	Standard 3	NCT sham 1	DMSO Sham 2	NCT sham 4
Blank	Blank	NCT sham 2	DMSO Sham 3	NCT sham 5
		NCT sham 3	DMSO Sham 4	NCT sham 6
		DMSO CLP 1	DMSO Sham 5	NCT sham 7
		DMSO CLP 2	NCT CLP 3	DMSO CLP 5
		DMSO CLP 3	NCT CLP 4	DMSO Sham 6
OD standard		OD sample				Average OD standard	OD standard - OD blank	OD sample - OD blank				FFA (µM)
0.557	0.553	0.217	0.133	0.148	0.153	0.555	0.468	0.13	0.046	0.061	0.066	160.429	40.4286	61.8571	69
0.501	0.483	0.214	0.205	0.111		0.492	0.405	0.127	0.118	0.024		156.143	143.286	9
0.348	0.337	0.148	0.133	0.121		0.3425	0.2555	0.061	0.046	0.034		61.8571	40.4286	23.2857
0.09	0.084	0.123	0.117	0.12		0.087	0	0.036	0.03	0.033		26.1429	17.5714	21.8571
		0.151	0.134	0.118				0.064	0.047	0.031		66.1429	41.8571	19
		0.208	0.139	0.138				0.121	0.052	0.051		147.571	49	47.5714
		0.259	0.117	0.274				0.172	0.03	0.187		220.429	17.5714	241.857
		0.217	0.123	0.139				0.13	0.036	0.052		160.429	26.1429	49
Palmitic acid (µM)
1000	0.468
600	0.405
300	0.2555
0	0
