# Supplementary material for: A critical role for HNF4α in polymicrobial sepsis-associated metabolic reprogramming and death
Source: EMBO Mol Med. 2024 Sep 11;16(10):13. doi: 10.1038/s44321-024-00130-1 (PMC11473810; doi:10.1038/s44321-024-00130-1)
Supplement: Supplementary file 8 — Source data Fig. 7 [file 44321_2024_130_MOESM8_ESM.zip › Figure 7/7J/NCT lipid droplets 1.csv]

Item Name	Sum of lipid droplets	Sum of volume weefsel	Sum of lipid droplets in tissue	(Sum of lipid droplets in tissue/sum of volume weefsel) *100	Average z-stacks/sample
DMSO CLP1-01(1)-Scene-1-P1	121155	15557971	121155	0,778732651	0,576507606
DMSO CLP1-01(2)-Scene-2-P2	110524	15379894	110524	0,718626539
DMSO CLP1-01(3)-Scene-3-P3	89532	15506681	89532	0,577376938
DMSO CLP1-01(4)-Scene-4-P4	88169	15570629	88169	0,566252012
DMSO CLP1-01(5)-Scene-5-P5	75473	15521749	75473	0,486240307
DMSO CLP1-01(6)-Scene-6-P6	67380	15445569	67380	0,436241617
DMSO CLP1-01(7)-Scene-7-P7	117549	15557261	117549	0,755589303
DMSO CLP1-01(8)-Scene-8-P8	119319	15631655	119319	0,763316488
DMSO CLP1-01(9)-Scene-09-P9	29547	15627909	29547	0,189065601
DMSO CLP1-01(10)-Scene-10-P10	77165	15632008	77165	0,493634599
DMSO CLP2-01(1)-Scene-1-P1	51483	13941109	51483	0,369289129	0,373259516
DMSO CLP2-01(2)-Scene-2-P2	81307	13932954	81307	0,58355895
DMSO CLP2-01(3)-Scene-3-P3	48091	13936822	48091	0,34506432
DMSO CLP2-01(4)-Scene-4-P4	55594	13773811	55594	0,403621046
DMSO CLP2-01(5)-Scene-5-P5	45105	13938968	45105	0,323589236
DMSO CLP2-01(6)-Scene-6-P6	39647	13938389	39646	0,284437463
DMSO CLP2-01(7)-Scene-7-P7	46066	13941956	46066	0,330412748
DMSO CLP2-01(8)-Scene-8-P8	49960	13941721	49960	0,358348872
DMSO CLP2-01(9)-Scene-09-P9	40212	13929624	40212	0,288679723
DMSO CLP2-01(10)-Scene-10-P10	49291	13941092	49291	0,353566277
DMSO CLP3-01(1)-Scene-1-P1	60578	14363574	60578	0,421747401	0,307433252
DMSO CLP3-01(2)-Scene-2-P2	46757	14328945	46757	0,326311532
DMSO CLP3-01(3)-Scene-3-P3	59904	14347209	59904	0,417530685
DMSO CLP3-01(4)-Scene-4-P4	27254	14358912	27254	0,189805467
DMSO CLP3-01(5)-Scene-5-P5	70207	13226473	70108	0,530058164
DMSO CLP3-01(6)-Scene-6-P6	56885	14340381	56885	0,396677048
DMSO CLP3-01(7)-Scene-7-P7	87752	13451364	87752	0,652365069
DMSO CLP3-01(8)-Scene-8-P8	49926	14357542	49926	0,347733616
DMSO CLP3-01(9)-Scene-09-P9	4576	13916082	4576	0,032882819
DMSO CLP4-01(1)-Scene-1-P1	67673	10926935	67673	0,619322802	0,344142659
DMSO CLP4-01(2)-Scene-2-P2	44932	9824099	44931	0,457354919
DMSO CLP4-01(3)-Scene-3-P3	42561	10382721	42561	0,409921445
DMSO CLP4-01(4)-Scene-4-P4	27487	10984856	27487	0,250226312
DMSO CLP4-01(5)-Scene-5-P5	18640	10978086	18640	0,169792804
DMSO CLP4-01(6)-Scene-6-P6	45753	9872110	45753	0,463457154
DMSO CLP4-01(7)-Scene-7-P7	51739	10948682	51739	0,472559163
DMSO CLP4-01(8)-Scene-8-P8	10205	10968695	10205	0,093037504
DMSO CLP4-01(9)-Scene-09-P9	21936	10920410	21936	0,200871579
DMSO CLP4-01(10)-Scene-10-P10	33296	10920914	33296	0,304882906
DMSO Sham1-01(1)-Scene-1-P1	2527	12211909	2527	0,020692915	0,035292555
DMSO Sham1-01(2)-Scene-2-P2	3806	12148872	3806	0,031328011
DMSO Sham1-01(3)-Scene-3-P3	2327	12229944	2327	0,01902707
DMSO Sham1-01(4)-Scene-4-P4	2002	12239807	2002	0,016356467
DMSO Sham1-01(5)-Scene-5-P5	1381	12128341	1381	0,011386553
DMSO Sham1-01(6)-Scene-6-P6	5667	12142588	5667	0,046670446
DMSO Sham1-01(7)-Scene-7-P7	5691	12124145	5691	0,046939392
DMSO Sham1-01(8)-Scene-8-P8	2028	11980629	2028	0,016927325
DMSO Sham1-01(9)-Scene-09-P9	13188	12176744	13188	0,108304814
DMSO Sham2-01(1)-Scene-1-P1	1943	14363168	1943	0,013527656	0,013403754
DMSO Sham2-01(2)-Scene-2-P2	461	14326593	461	0,003217792
DMSO Sham2-01(3)-Scene-3-P3	3197	14337713	3197	0,022297838
DMSO Sham2-01(4)-Scene-4-P4	2724	14350632	2724	0,018981742
DMSO Sham2-01(5)-Scene-5-P5	2483	14338209	2483	0,017317365
DMSO Sham2-01(6)-Scene-6-P6	3108	14363140	3108	0,021638722
DMSO Sham2-01(7)-Scene-7-P7	389	14318777	389	0,002716712
DMSO Sham2-01(8)-Scene-8-P8	1082	14364981	1082	0,007532206
DMSO Sham3-01(1)-Scene-1-P1	372	13518668	372	0,00275175	0,009646594
DMSO Sham3-01(2)-Scene-2-P2	172	13512472	172	0,001272898
DMSO Sham3-01(3)-Scene-3-P3	207	13519812	207	0,001531086
DMSO Sham3-01(4)-Scene-4-P4	6024	13511138	6024	0,044585438
DMSO Sham3-01(5)-Scene-5-P5	1628	13515371	1628	0,012045544
DMSO Sham3-01(6)-Scene-6-P6	660	13518782	660	0,004882097
DMSO Sham3-01(7)-Scene-7-P7	992	13519846	992	0,007337362
DMSO Sham3-01(8)-Scene-8-P8	374	13518524	374	0,002766574
DMSO Sham4-01(1)-Scene-1-P1	4855	15632468	4855	0,031057156	0,090211415
DMSO Sham4-01(2)-Scene-2-P2	4726	15593413	4726	0,030307669
DMSO Sham4-01(3)-Scene-3-P3	42357	15630983	42357	0,270981038
DMSO Sham4-01(4)-Scene-4-P4	3869	15608409	3869	0,02478792
DMSO Sham4-01(5)-Scene-5-P5	11118	15576290	11118	0,071377716
DMSO Sham4-01(6)-Scene-6-P6	4217	15629071	4217	0,02698177
DMSO Sham4-01(7)-Scene-7-P7	8029	15630375	8029	0,051367929
DMSO Sham4-01(8)-Scene-8-P8	25540	15609576	25540	0,163617513
DMSO Sham4-01(9)-Scene-09-P9	22108	15632422	22108	0,141424022
DMSO Sham5-01(1)-Scene-1-P1	3092	10740698	3092	0,028787701	0,030417617
DMSO Sham5-01(2)-Scene-2-P2	1903	10917447	1903	0,017430815
DMSO Sham5-01(3)-Scene-3-P3	5295	10878691	5295	0,048673135
DMSO Sham5-01(4)-Scene-4-P4	3483	10930940	3483	0,031863682
DMSO Sham5-01(5)-Scene-5-P5	2817	10613746	2817	0,026541053
DMSO Sham5-01(6)-Scene-6-P6	3001	10960000	3001	0,027381387
DMSO Sham5-01(7)-Scene-7-P7	4376	10843466	4376	0,0403561
DMSO Sham5-01(8)-Scene-8-P8	2442	10947207	2442	0,02230706
NCT CLP1-01(1)-Scene-1-P1	2778	12673961	2778	0,021918957	0,013551842
NCT CLP1-01(2)-Scene-2-P2	4304	12674899	4304	0,033956878
NCT CLP1-01(3)-Scene-3-P3	701	12649412	701	0,00554176
NCT CLP1-01(4)-Scene-4-P4	1054	12662890	1054	0,008323534
NCT CLP1-01(5)-Scene-5-P5	440	12674493	440	0,003471539
NCT CLP1-01(6)-Scene-6-P6	972	12674963	972	0,007668661
NCT CLP1-01(7)-Scene-7-P7	275	12674606	275	0,002169693
NCT CLP1-01(8)-Scene-8-P8	2869	12674940	2869	0,022635216
NCT CLP1-01(9)-Scene-09-P9	3483	12674237	3483	0,027480944
NCT CLP1-01(10)-Scene-10-P10	298	12674172	298	0,002351238
NCT CLP2-01(1)-Scene-1-P1	3799	13451473	3799	0,02824226	0,03193411
NCT CLP2-01(2)-Scene-2-P2	2339	13509247	2339	0,017314066
NCT CLP2-01(3)-Scene-3-P3	4597	13394599	4597	0,034319803
NCT CLP2-01(4)-Scene-4-P4	7186	13500841	7186	0,053226314
NCT CLP2-01(5)-Scene-5-P5	1872	13510044	1872	0,013856358
NCT CLP2-01(6)-Scene-6-P6	3193	13421404	3193	0,023790358
NCT CLP2-01(7)-Scene-7-P7	3575	13516570	3575	0,026449018
NCT CLP2-01(8)-Scene-8-P8	1151	13399918	1151	0,008589605
NCT CLP2-01(9)-Scene-09-P9	2623	13364135	2623	0,019627159
NCT CLP2-01(10)-Scene-10-P10	12592	13406276	12592	0,093926158
NCT CLP3-01(1)-Scene-1-P1	53402	15604294	53402	0,342226313	0,232515473
NCT CLP3-01(2)-Scene-2-P2	38138	15622922	38138	0,244115665
NCT CLP3-01(3)-Scene-3-P3	68819	15505475	68819	0,443836774
NCT CLP3-01(4)-Scene-4-P4	10161	15614349	10161	0,065074759
NCT CLP3-01(5)-Scene-5-P5	34449	15544765	34449	0,221611584
NCT CLP3-01(6)-Scene-6-P6	52408	15566117	52408	0,336679983
NCT CLP3-01(7)-Scene-7-P7	64493	15556320	64493	0,414577484
NCT CLP3-01(8)-Scene-8-P8	33858	15595611	33858	0,217099542
NCT CLP3-01(9)-Scene-09-P9	21819	15621631	21819	0,139671715
NCT CLP3-01(10)-Scene-10-P10	2252	15630025	2252	0,014408166
NCT CLP3-01(11)-Scene-11-P11	18498	15627505	18498	0,118368223
NCT Sham1-01(1)-Scene-1-P1	3812	12582179	3812	0,030296819	0,053836128
NCT Sham1-01(2)-Scene-2-P2	3468	12669759	3468	0,027372265
NCT Sham1-01(3)-Scene-3-P3	2026	12671405	2026	0,015988756
NCT Sham1-01(4)-Scene-4-P4	2602	12347278	2595	0,021016778
NCT Sham1-01(5)-Scene-5-P5	24155	12304184	24155	0,196315335
NCT Sham1-01(6)-Scene-6-P6	13090	12452881	13090	0,105116238
NCT Sham1-01(7)-Scene-7-P7	632	12387725	632	0,005101825
NCT Sham1-01(8)-Scene-8-P8	3730	12652212	3730	0,029481011
NCT Sham2-01(1)-Scene-1-P1	811	10984999	811	0,007382795	0,015408277
NCT Sham2-01(2)-Scene-2-P2	579	10984690	579	0,005270973
NCT Sham2-01(3)-Scene-3-P3	141	10984160	141	0,001283667
NCT Sham2-01(4)-Scene-4-P4	1117	10944286	1117	0,010206239
NCT Sham2-01(5)-Scene-5-P5	2081	10975791	2081	0,018959909
NCT Sham2-01(6)-Scene-6-P6	2142	10968832	2142	0,019528059
NCT Sham2-01(7)-Scene-7-P7	5129	10929782	5129	0,046926828
NCT Sham2-01(8)-Scene-8-P8	2488	10984162	2488	0,022650795
NCT Sham2-01(9)-Scene-09-P9	710	10981827	710	0,006465227
NCT Sham3-01(1)-Scene-1-P1	45641	9708802	45568	0,469347299	0,224613504
NCT Sham3-01(2)-Scene-2-P2	31889	9442136	31887	0,337709603
NCT Sham3-01(3)-Scene-3-P3	22940	9582381	22940	0,239397703
NCT Sham3-01(4)-Scene-4-P4	7677	9563548	7677	0,080273555
NCT Sham3-01(5)-Scene-5-P5	36007	9714193	36007	0,370663832
NCT Sham3-01(6)-Scene-6-P6	6576	9613835	6576	0,068401424
NCT Sham3-01(7)-Scene-7-P7	7420	9419520	7420	0,078772591
NCT Sham3-01(8)-Scene-8-P8	14832	9606062	14832	0,154402501
NCT Sham3-01(9)-Scene-09-P9	9758	9637508	9758	0,10125024
NCT Sham3-01(10)-Scene-10-P10	28435	9592328	28435	0,296434817
NCT Sham3-01(11)-Scene-11-P11	41404	9691618	41404	0,427214527
NCT Sham3-01(12)-Scene-12-P12	6919	9677741	6919	0,071493957
