# Supplementary material for: A critical role for HNF4α in polymicrobial sepsis-associated metabolic reprogramming and death
Source: EMBO Mol Med. 2024 Sep 11;16(10):13. doi: 10.1038/s44321-024-00130-1 (PMC11473810; doi:10.1038/s44321-024-00130-1)
Supplement: Supplementary file 8 — Source data Fig. 7 [file 44321_2024_130_MOESM8_ESM.zip › Figure 7/7J/NCT lipid droplets 2.csv]

Item Name	Sum of lipid droplets	Sum of volume weefsel	Sum of lipid droplets in tissue	(Sum of lipid droplets in tissue/sum of volume weefsel) *100	Average z-stacks/sample
DMSO CLP1-01(1)-Scene-1-P1	196528	28267616	194031	0,686407372	0,735632135
DMSO CLP1-01(2)-Scene-2-P2	200854	28280944	200835	0,71014249
DMSO CLP1-01(3)-Scene-3-P3	197993	28166101	197564	0,701424737
DMSO CLP1-01(4)-Scene-4-P4	258555	28156941	258493	0,918043618
DMSO CLP1-01(5)-Scene-5-P5	202027	28297765	202021	0,713911505
DMSO CLP1-01(6)-Scene-6-P6	120995	28277587	120980	0,427829998
DMSO CLP1-01(7)-Scene-7-P7	194517	27801646	189521	0,681689854
DMSO CLP1-01(8)-Scene-8-P8	264391	28081684	263868	0,939644503
DMSO CLP1-01(9)-Scene-09-P9	215722	28118980	215152	0,765148665
DMSO CLP1-01(10)-Scene-10-P10	225062	26584126	215884	0,812078607
DMSO Sham1-01(1)-Scene-1-P1	7445	18578623	7445	0,040072938	0,028681779
DMSO Sham1-01(2)-Scene-2-P2	6387	18573372	6387	0,03438794
DMSO Sham1-01(3)-Scene-3-P3	1896	18573334	1896	0,010208183
DMSO Sham1-01(4)-Scene-4-P4	7783	18579842	7783	0,041889484
DMSO Sham1-01(5)-Scene-5-P5	6136	18554052	6136	0,033070943
DMSO Sham1-01(6)-Scene-6-P6	2313	18561636	2313	0,012461186
DMSO Sham2-01(1)-Scene-1-P1	21369	20697040	21369	0,103246648	0,080962344
DMSO Sham2-01(2)-Scene-2-P2	19043	20681026	19043	0,092079571
DMSO Sham2-01(3)-Scene-3-P3	3288	20697963	3288	0,015885621
DMSO Sham2-01(4)-Scene-4-P4	3375	20688577	3375	0,01631335
DMSO Sham2-01(5)-Scene-5-P5	17556	20624285	17556	0,085122951
DMSO Sham2-01(6)-Scene-6-P6	11965	20679906	11965	0,057858097
DMSO Sham2-01(7)-Scene-7-P7	23372	20691817	23372	0,112952864
DMSO Sham2-01(8)-Scene-8-P8	6741	20691894	6741	0,032577975
DMSO Sham2-01(9)-Scene-09-P9	14013	20657937	14013	0,067833492
DMSO Sham2-01(10)-Scene-10-P10	46573	20630081	46573	0,22575287
DMSO Sham3-01(1)-Scene-1-P1	14189	24911752	14189	0,056957054	0,077076033
DMSO Sham3-01(2)-Scene-2-P2	14709	24926354	14709	0,059009834
DMSO Sham3-01(3)-Scene-3-P3	12936	24910939	12936	0,051928994
DMSO Sham3-01(4)-Scene-4-P4	13572	24904564	13572	0,054496035
DMSO Sham3-01(5)-Scene-5-P5	48603	24925656	48603	0,194991859
DMSO Sham3-01(6)-Scene-6-P6	11235	24926549	11235	0,045072425
NCT CLP1-02(1)-Scene-1-P1	39867	32094757	39867	0,12421655	0,1515031
NCT CLP1-02(2)-Scene-2-P2	127608	32095972	127574	0,397476668
NCT CLP1-02(3)-Scene-3-P3	5007	32107097	5007	0,015594683
NCT CLP1-02(4)-Scene-4-P4	33094	32105741	33094	0,103078138
NCT CLP1-02(5)-Scene-5-P5	92981	32107871	92981	0,289589428
NCT CLP1-02(6)-Scene-6-P6	690	31991072	690	0,002156852
NCT CLP1-02(7)-Scene-7-P7	2603	32075866	2603	0,008115136
NCT CLP1-02(8)-Scene-8-P8	136062	31728349	136062	0,428834163
NCT CLP1-02(9)-Scene-09-P9	1897	32076457	1897	0,005913995
NCT CLP1-02(10)-Scene-10-P10	44966	32105869	44966	0,14005539
NCT CLP2-01(1)-Scene-1-P1	20166	30401334	20166	0,066332616	0,053210904
NCT CLP2-01(2)-Scene-2-P2	1476	30364897	1476	0,004860876
NCT CLP2-01(3)-Scene-3-P3	30973	30269308	30969	0,102311556
NCT CLP2-01(4)-Scene-4-P4	9921	29536025	9921	0,033589489
NCT CLP2-01(5)-Scene-5-P5	73550	30277369	73550	0,242920711
NCT CLP2-01(6)-Scene-6-P6	2329	30375932	2329	0,007667254
NCT CLP2-01(7)-Scene-7-P7	1847	30414014	1847	0,006072858
NCT CLP2-01(8)-Scene-8-P8	5581	30347295	5581	0,018390436
NCT CLP2-01(9)-Scene-09-P9	5420	29346727	5420	0,01846884
NCT CLP2-01(10)-Scene-10-P10	9573	30395878	9573	0,031494402
NCT CLP3-02(1)-Scene-1-P1	170618	28147184	170607	0,606124577	0,285599167
NCT CLP3-02(2)-Scene-2-P2	240207	28264901	239944	0,848911518
NCT CLP3-02(3)-Scene-3-P3	69597	28261262	69597	0,246262888
NCT CLP3-02(4)-Scene-4-P4	20286	28288501	20286	0,071711117
NCT CLP3-02(5)-Scene-5-P5	29700	28265002	29700	0,105076943
NCT CLP3-02(6)-Scene-6-P6	120125	28274634	120125	0,424850769
NCT CLP3-02(7)-Scene-7-P7	43746	28297502	43746	0,154593151
NCT CLP3-02(8)-Scene-8-P8	78716	28201627	78716	0,279118648
NCT CLP3-02(9)-Scene-09-P9	12098	28281165	12098	0,042777587
NCT CLP3-02(10)-Scene-10-P10	69959	28284459	69959	0,247340775
NCT CLP3-02(11)-Scene-11-P11	32500	28304467	32500	0,114822865
NCT CLP4-01(1)-Scene-1-P1	86957	25375669	86957	0,34267865	0,22669698
NCT CLP4-01(2)-Scene-2-P2	26901	25732270	26900	0,104537998
NCT CLP4-01(3)-Scene-3-P3	65375	25472982	65375	0,256644471
NCT CLP4-01(4)-Scene-4-P4	38102	25503007	38102	0,14940199
NCT CLP4-01(5)-Scene-5-P5	30822	25617331	30818	0,120301369
NCT CLP4-01(6)-Scene-6-P6	88123	25576563	88088	0,344409059
NCT CLP4-01(7)-Scene-7-P7	11719	25695377	11719	0,045607426
NCT CLP4-01(8)-Scene-8-P8	99290	25756774	99290	0,385490823
NCT CLP4-01(9)-Scene-09-P9	116107	25713030	116107	0,451549273
NCT CLP4-01(10)-Scene-10-P10	16467	25723817	16467	0,064014606
NCT CLP4-01(11)-Scene-11-P11	58877	25699565	58860	0,229031114
NCT Sham1-02(1)-Scene-1-P1	13900	14170299	13900	0,098092496	0,02050774
NCT Sham1-02(2)-Scene-2-P2	12608	14293630	12608	0,088207124
NCT Sham1-02(3)-Scene-3-P3	10767	14226028	10767	0,075685216
NCT Sham1-02(4)-Scene-4-P4	13550	14217445	13550	0,09530545
NCT Sham1-02(5)-Scene-5-P5	15688	14321721	15688	0,109539908
NCT Sham1-02(6)-Scene-6-P6	6792	14269012	6792	0,047599652
NCT Sham1-02(7)-Scene-7-P7	6379	14346450	6379	0,044463961
NCT Sham2-01(1)-Scene-1-P1	623	13941266	623	0,004468748	0,010335953
NCT Sham2-01(2)-Scene-2-P2	490	13846079	490	0,003538908
NCT Sham2-01(3)-Scene-3-P3	1091	13786613	1091	0,007913474
NCT Sham2-01(4)-Scene-4-P4	546	13772089	546	0,00396454
NCT Sham2-01(5)-Scene-5-P5	1754	13627068	1754	0,012871441
NCT Sham2-01(6)-Scene-6-P6	3906	13493732	3906	0,028946773
NCT Sham2-01(7)-Scene-7-P7	1447	13589679	1447	0,010647786
NCT Sham3-02(1)-Scene-1-P1	5108	12625751	5108	0,040456999	0,060054841
NCT Sham3-02(2)-Scene-2-P2	10526	12568672	10526	0,083747909
NCT Sham3-02(3)-Scene-3-P3	5928	12653680	5928	0,046848032
NCT Sham3-02(4)-Scene-4-P4	8294	12656467	8294	0,065531716
NCT Sham3-02(5)-Scene-5-P5	4842	12642436	4836	0,038252122
NCT Sham3-02(6)-Scene-6-P6	10650	12457267	10650	0,085492267
NCT Sham4-01(1)-Scene-1-P1	637	16054997	637	0,003967612	0,008797269
NCT Sham4-01(2)-Scene-2-P2	3496	16054987	3496	0,021775166
NCT Sham4-01(3)-Scene-3-P3	803	16054996	803	0,005001558
NCT Sham4-01(4)-Scene-4-P4	133	16054994	133	0,000828403
NCT Sham4-01(5)-Scene-5-P5	1993	16054966	1993	0,012413605
