# Supplementary material for: A critical role for HNF4α in polymicrobial sepsis-associated metabolic reprogramming and death
Source: EMBO Mol Med. 2024 Sep 11;16(10):13. doi: 10.1038/s44321-024-00130-1 (PMC11473810; doi:10.1038/s44321-024-00130-1)
Supplement: Supplementary file 8 — Source data Fig. 7 [file 44321_2024_130_MOESM8_ESM.zip › Figure 7/7K/NCT Apcs mRNA expression qPCR.xlsx]

## Sheet: CNRQ Matrix
Samples	Apcs CNRQ
DMSO CLP PBS1	1.34538
DMSO CLP PBS2	0.751586
DMSO CLP PBS3	0.754195
DMSO CLP PBS4	0.430925
DMSO CLP PBS5	1.03923
DMSO CLP PBS6	1.10229
DMSO Sham PBS1	0.867845
DMSO Sham PBS2	0.371262
DMSO Sham PBS3	1.03026
DMSO Sham PBS4	0.565661
DMSO Sham PBS5	0.45392
DMSO Sham PBS6	0.839737
DMSO Sham PBS7	0.209208
NCT CLP PBS1	2.2705
NCT CLP PBS2	1.46969
NCT CLP PBS3	3.12858
NCT CLP PBS4	1.75992
NCT CLP PBS5	2.7664
NCT CLP PBS6	0.697618
NCT CLP PBS7	1.37603
NCT Sham PBS1	1.23585
NCT Sham PBS2	0.910991
NCT Sham PBS3	0.554981
NCT Sham PBS4	0.570583
NCT Sham PBS5	1.12741
