# Supplementary material for: A critical role for HNF4α in polymicrobial sepsis-associated metabolic reprogramming and death
Source: EMBO Mol Med. 2024 Sep 11;16(10):13. doi: 10.1038/s44321-024-00130-1 (PMC11473810; doi:10.1038/s44321-024-00130-1)
Supplement: Supplementary file 8 — Source data Fig. 7 [file 44321_2024_130_MOESM8_ESM.zip › Figure 7/7L/NCT SAP ELISA.xlsx]

## Sheet: 450.0
Raw Data{Wavelength:450.0}
	1	2	3	4	5					Substract blank				Calculate concentration SAP (ng/mL)				x dilution factor 20.000				SAP (mg/mL)
A	2.189	2.176	0.552	3.123	1.914		2.1825	2.1265		0.496	3.067	1.858		42.3932	262.137	158.803		847863	5.24274e+06	3.17607e+06		0.847863	5.24274	3.17607
B	1.501	1.527	0.953	1.279	1.385		1.514	1.458		0.897	1.223	1.329		76.6667	104.53	113.59		1.53333e+06	2.0906e+06	2.27179e+06		1.53333	2.0906	2.27179
C	0.867	0.866	1.371	1.393			0.8665	0.8105		1.315	1.337			112.393	114.274			2.24786e+06	2.28547e+06			2.24786	2.28547
D	0.468	0.475	3.135	1.702			0.4715	0.4155		3.079	1.646			263.162	140.684			5.26325e+06	2.81368e+06			5.26325	2.81368
E	0.254	0.265	2.341	1.434			0.2595	0.2035		2.285	1.378			195.299	117.778			3.90598e+06	2.35556e+06			3.90598	2.35556
F	0.176	0.178	1.878	2.777			0.177	0.121		1.822	2.721			155.726	232.564			3.11453e+06	4.65128e+06			3.11453	4.65128
G	0.114	0.119	( + )	1.088			0.1165	0.0605		3.437	1.032			293.761	88.2051			5.87521e+06	1.7641e+06			5.87521	1.7641
H	0.056	0.056	2.527	0.113			0.056	0		2.471	0.057			211.197	4.87179			4.22393e+06	97435.9			4.22393	0.0974359
			1/20.000
	Standard 0	Standard 0	DMSO Sham 1	NCT CLP 4	DMSO CLP 5
	Standard1	Standard1	DMSO Sham 2	DMSO CLP 1	DMSO CLP 6
	Standard2	Standard2	NCT Sham 1	DMSO CLP 2
	Standard3	Standard3	NCT Sham 2	DMSO CLP 3
	Standard4	Standard4	NCT Sham 3	DMSO CLP 4
	Standard5	Standard5	NCT CLP 1	NCT CLP 5
	Standard6	Standard6	NCT CLP 2	DMSO Sham 3
	Standard7	Standard7	NCT CLP 3	DMSO Sham 4
ng/mL
200	2.1265
100	1.458
50	0.8105
25	0.4155
12.5	0.2035
6.25	0.121
3.125	0.0605
0	0
