# Supplementary material for: A critical role for HNF4α in polymicrobial sepsis-associated metabolic reprogramming and death
Source: EMBO Mol Med. 2024 Sep 11;16(10):13. doi: 10.1038/s44321-024-00130-1 (PMC11473810; doi:10.1038/s44321-024-00130-1)
Supplement: Supplementary file 8 — Source data Fig. 7 [file 44321_2024_130_MOESM8_ESM.zip › Figure 7/7M/NCT IL6 ELISA.xlsx]

## Sheet: Sheet1
Standard 1	Standard 1	DMSO Sham 1	DMSO CLP 4	NCT CLP 1
Standard 2	Standard 2	DMSO Sham 2	DMSO CLP 5	NCT CLP 2
Standard 3	Standard 3	DMSO Sham 3	DMSO CLP 6	NCT CLP 3
Standard 4	Standard 4	DMSO Sham 4	NCT Sham 1	NCT CLP 4
Standard 5	Standard 5	DMSO Sham 5	NCT Sham 2	NCT CLP 5
Standard 6	Standard 6	DMSO CLP 1	NCT Sham 3	NCT CLP 6
Standard 7	Standard 7	DMSO CLP 2	NCT Sham 4
Blank	Blank	DMSO CLP 3	NCT Sham 5
OD standard		OD sample					Average OD standard	OD standard - OD blank				OD sample - OD blank				IL6 (pg/mL)				x dilution factor 20				IL6 (log pg/mL)
1.976	2.039	0.115	( + )	0.115		OD450	2.0075	1.944	2000	1.944		0.0515	3.4365	0.0515		44.8	3429.8	44.8		896	68596	896		2.95231	4.8363	2.95231
1.032	0.942	0.074	( + )	0.245			0.987	0.9235	1000	0.9235		0.0105	3.4365	0.1815		3.8	3429.8	174.8		76	68596	3496		1.88081	4.8363	3.54357
0.554	0.575	0.077	( + )	0.078			0.5645	0.501	500	0.501		0.0135	3.4365	0.0145		6.8	3429.8	7.8		136	68596	156		2.13354	4.8363	2.19312
0.295	0.34	0.082	0.071	0.359			0.3175	0.254	250	0.254		0.0185	0.0075	0.2955		11.8	0.8	288.8		236	16	5776		2.37291	1.20412	3.76163
0.206	0.191	0.08	0.245	0.256			0.1985	0.135	125	0.135		0.0165	0.1815	0.1925		9.8	174.8	185.8		196	3496	3716		2.29226	3.54357	3.57008
0.138	0.133	( + )	0.07	0.37			0.1355	0.072	62.5	0.072		3.4365	0.008	0.3065		3429.8	1.3	299.8		68596	26	5996		4.8363	1.41497	3.77786
0.099	0.099	( + )	0.083				0.099	0.0355	31.3	0.0355		3.4365	0.0195			3429.8	12.8			68596	256			4.8363	2.40824
0.062	0.065	( + )	0.096				0.0635	0	0	0		3.4365	0.0325			3429.8	25.8			68596	516			4.8363	2.71265
									pg/mL
