# Supplementary material for: A critical role for HNF4α in polymicrobial sepsis-associated metabolic reprogramming and death
Source: EMBO Mol Med. 2024 Sep 11;16(10):13. doi: 10.1038/s44321-024-00130-1 (PMC11473810; doi:10.1038/s44321-024-00130-1)
Supplement: Supplementary file 8 — Source data Fig. 7 [file 44321_2024_130_MOESM8_ESM.zip › Figure 7/7N/NCT AST.xlsx]

## Sheet: Workbook
Workbook
Sid	Test Code	Test Name	Result	Nummering studie	x dilution factor 4
2308090001	AST	Aspartaat aminotransferase	21.2	DMS0 Sham1	84.8
2308090002	AST	Aspartaat aminotransferase	100	DMS0 Sham2	400
2308090003	AST	Aspartaat aminotransferase	64.3	DMS0 Sham3	257.2
2308090004	AST	Aspartaat aminotransferase	64.8	DMS0 Sham4	259.2
2308090005	AST	Aspartaat aminotransferase	9.5	DMS0 Sham5	38
2308090006	AST	Aspartaat aminotransferase	33.4	DMS0 Sham6	133.6
2308090007	AST	Aspartaat aminotransferase	24.7	DMS0 Sham7	98.8
2308090008	AST	Aspartaat aminotransferase	70.6	DMS0 Sham8	282.4
2308090009	AST	Aspartaat aminotransferase	194.3	DMSO CLP1	777.2
2308090010	AST	Aspartaat aminotransferase	38.3	NCT Sham1	153.2
2308090011	AST	Aspartaat aminotransferase	24.1	NCT Sham2	96.4
2308090012	AST	Aspartaat aminotransferase	29.7	NCT Sham3	118.8
2308090013	AST	Aspartaat aminotransferase	85.8	NCT Sham4	343.2
2308090014	AST	Aspartaat aminotransferase	26.7	NCT Sham5	106.8
2308090015	AST	Aspartaat aminotransferase	33	NCT Sham6	132
2308090016	AST	Aspartaat aminotransferase	20	NCT Sham7	80
2308090017	AST	Aspartaat aminotransferase	18.8	NCT Sham8	75.2
2308090018	AST	Aspartaat aminotransferase	58.5	NCT CLP1	234
2308090019	AST	Aspartaat aminotransferase	59.8	NCT CLP2	239.2
2308090020	AST	Aspartaat aminotransferase	121	NCT CLP3	484
2308090021	AST	Aspartaat aminotransferase	38.4	NCT CLP4	153.6
2308090022	AST	Aspartaat aminotransferase	20.6	NCT CLP5	82.4
2308090023	AST	Aspartaat aminotransferase	165.7	NCT CLP6	662.8
2308090024	AST	Aspartaat aminotransferase	215.7	NCT CLP7	862.8
2308090025	AST	Aspartaat aminotransferase	123	NCT CLP8	492
2308090026	AST	Aspartaat aminotransferase	359.5	DMSO CLP2	1438
2308090027	AST	Aspartaat aminotransferase	335.1	DMSO CLP3	1340.4
2308090028	AST	Aspartaat aminotransferase	296.5	DMSO CLP4	1186
2308090029	AST	Aspartaat aminotransferase	180.6	DMSO CLP5	722.4
2308090030	AST	Aspartaat aminotransferase	119.5	DMSO CLP6	478
2308090031	AST	Aspartaat aminotransferase	500.7	DMSO CLP7	2002.8
2308090032	AST	Aspartaat aminotransferase	311.5	DMSO CLP8	1246
