# Supplementary material for: A critical role for HNF4α in polymicrobial sepsis-associated metabolic reprogramming and death
Source: EMBO Mol Med. 2024 Sep 11;16(10):13. doi: 10.1038/s44321-024-00130-1 (PMC11473810; doi:10.1038/s44321-024-00130-1)
Supplement: Supplementary file 8 — Source data Fig. 7 [file 44321_2024_130_MOESM8_ESM.zip › Figure 7/7N/NCT LDH.xlsx]

## Sheet: Table 1
Results List Report Released					Operator ID: ADMIN System serial number: 81599												x Dilution factor 4
CI P Module SID Name Assay Result Flags
		1	DMSO Sham 6								LDH2			74.60 U/L			298.4
		1	DMSO Sham 5								LDH2			83.57 U/L			334.28
		1	DMSO Sham 4								LDH2			112.45 U/L			449.8
		1	DMSO Sham 3								LDH2			40.81 U/L			163.24
		1	DMSO Sham 2								LDH2			241.89 U/L			967.56
		1	DMSO Sham 1								LDH2			279.46 U/L			1117.84
		1	NCT Sham 6								LDH2			82.97 U/L			331.88
		1	NCT Sham 5								LDH2			72.36 U/L			289.44
		1	NCT Sham 4								LDH2			79.18 U/L			316.72
		1	NCT Sham 3								LDH2			96.12 U/L			384.48
		1	NCT Sham 2								LDH2			122.81 U/L			491.24
		1	NCT Sham 1								LDH2			31.02 U/L			124.08
		1	DMSO CLP 5								LDH2			2018.65 U/L			8074.6
		1	DMSO CLP 4								LDH2			614.89 U/L			2459.56
		1	DMSO CLP 3								LDH2			< 30.00 U/L			120
		1	DMSO CLP 2								LDH2			2040.43 U/L			8161.72
		1	DMSO CLP 1								LDH2			772.24 U/L			3088.96
		1	NCT CLP 7								LDH2			221.54 U/L			886.16
		1	NCT CLP 6								LDH2			696.65 U/L			2786.6
		1	NCT CLP 5								LDH2			545.94 U/L			2183.76
		1	NCT CLP 4								LDH2			82.58 U/L			330.32
		1	NCT CLP 3								LDH2			344.84 U/L			1379.36
		1	NCT CLP 2								LDH2			177.27 U/L			709.08
		1	NCT CLP 1								LDH2			100.97 U/L			403.88
